# Supplementary material for: DDIG-in: discriminating between disease-associated and neutral non-frameshifting micro-indels
Source: Genome Biol. 2013 Mar 13;14(3):R23. doi: 10.1186/gb-2013-14-3-r23 (PMC4053752; doi:10.1186/gb-2013-14-3-r23)
Supplement: Additional file 2 — The text file for the SVM model. [file gb-2013-14-3-r23-S2.TXT]

svm_type c_svc
kernel_type rbf
gamma 0.111111
nr_class 2
total_sv 1779
rho 0.903229
label 1 -1
probA -1.67348
probB 0.160908
nr_sv 891 888
SV
1 1:-0.03909 2:-0.03067 3:-0.1362 4:-0.02529 5:0.5286 6:0.3777 7:-1 8:0.6902 9:0.02539 
1 1:0.6332 2:-0.3865 3:-0.7833 4:-0.9492 5:0.07827 6:0.2032 7:0.07499 8:0.1709 9:-0.4239 
1 1:-0.9828 2:0.01595 3:0.3403 4:-0.5042 5:-0.4393 6:-0.3095 7:-1 8:-0.0358 9:-0.1692 
1 1:0.9802 2:-0.06994 3:-0.06219 4:-0.8843 5:0.4476 6:0.3311 7:-1 8:0.18 9:-0.6081 
1 1:-0.7629 2:-0.09939 3:0.4007 4:-0.9669 5:-0.8686 6:-0.81 7:-1 8:0.4745 9:-0.6697 
1 1:-0.9542 2:-0.08712 3:0.2887 4:-0.9855 5:-0.3884 6:0.04077 7:-1 8:-0.3714 9:-0.5592 
1 1:-0.9151 2:-0.08957 3:0.3116 4:-0.7746 5:-0.602 6:-0.5247 7:-1 8:0.2534 9:-0.2847 
1 1:-0.9544 2:-0.2442 3:-0.8554 4:-1 5:-0.5502 6:-0.5238 7:-1 8:0.3356 9:-0.08005 
1 1:-0.8517 2:-0.09448 3:0.4618 4:-0.9974 5:-1 6:-1 7:-1 8:0.2154 9:-0.5798 
1 1:0.0317 2:-0.3325 3:-0.9544 4:-1 5:0.03003 6:0.09911 7:-0.5243 8:0.03861 9:-0.5007 
1 1:0.6152 2:-0.09939 3:-0.4277 4:-0.9088 5:0.162 6:0.3859 7:-1 8:-0.2955 9:-0.6542 
1 1:-0.5416 2:-0.04294 3:-0.004157 4:-0.9299 5:-0.1753 6:0.3884 7:-1 8:0.4063 9:-0.441 
1 1:-0.03605 2:-0.04049 3:0.2358 4:-0.9703 5:-0.1008 6:0.008728 7:-0.5243 8:0.6432 9:-0.258 
1 1:0.9944 2:-0.1607 3:-0.7653 4:-0.9418 5:0.5357 6:0.3088 7:-1 8:-0.4991 9:-0.617 
1 1:-0.8919 2:-0.1607 3:0.2938 4:-0.9137 5:-0.7577 6:-0.6365 7:-1 8:0.0769 9:-0.5612 
1 1:-0.884 2:-0.06748 3:-0.1367 4:-0.9395 5:0.149 6:0.1974 7:-1 8:0.7008 9:0.07812 
1 1:-0.6048 2:-0.2245 3:-0.8666 4:-1 5:-0.1851 6:0.1751 7:-0.1868 8:0.2428 9:-0.3472 
1 1:0.8013 2:0.1166 3:-0.8152 4:-0.8014 5:-0.3827 6:-0.5154 7:-1 8:0.1413 9:-0.6053 
1 1:-0.8556 2:-0.1387 3:-0.2173 4:-0.8099 5:0.05371 6:0.1961 7:-1 8:0.7727 9:-0.1281 
1 1:0.9014 2:-0.06748 3:0.03351 4:-0.7267 5:0.7088 6:0.4741 7:-1 8:0.8344 9:0.3181 
1 1:-0.691 2:-0.08712 3:0.3233 4:-0.9299 5:0.03122 6:0.1981 7:-1 8:-0.1445 9:-0.446 
1 1:-0.9344 2:0.06012 3:0.521 4:-0.727 5:-0.0007398 6:0.3678 7:-0.5243 8:-0.3633 9:-0.7294 
1 1:0.972 2:-0.04049 3:-0.3433 4:-0.8047 5:0.51 6:0.2525 7:-1 8:-0.6108 9:-1 
1 1:-0.02215 2:-0.1067 3:-0.08458 4:-0.8572 5:-0.1712 6:0.1983 7:-1 8:0.9427 9:0.6127 
1 1:-0.6191 2:-0.09202 3:0.1363 4:-0.9028 5:0.1774 6:0.3654 7:-1 8:0.868 9:0.2045 
1 1:-0.05711 2:0.05031 3:-0.1212 4:-0.9749 5:-0.2153 6:-0.1095 7:-1 8:-0.4415 9:-0.7003 
1 1:-0.5792 2:0.08957 3:-0.6481 4:0.4761 5:0.402 6:0.5342 7:-1 8:-0.5162 9:-0.8845 
1 1:-0.8423 2:-0.1264 3:-0.05116 4:-0.9511 5:-0.196 6:-0.1029 7:-1 8:-0.06009 9:-0.9077 
1 1:-0.6334 2:-0.3006 3:0.2848 4:-0.9015 5:-0.01435 6:0.2657 7:-1 8:0.5025 9:-0.1638 
1 1:0.4517 2:-0.3472 3:-0.9771 4:-1 5:0.1046 6:-0.07038 7:0.2889 8:-0.03113 9:-0.546 
1 1:-0.1755 2:-0.3006 3:0.3837 4:-0.8549 5:-0.2301 6:-0.3192 7:-1 8:0.7394 9:0.1037 
1 1:0.01194 2:-0.1853 3:-0.6564 4:-0.9944 5:-0.09395 6:0.06419 7:-1 8:0.1485 9:-0.02074 
1 1:-0.06536 2:-0.03067 3:-0.2661 4:-0.4827 5:0.3354 6:0.3625 7:-1 8:0.6921 9:-0.06455 
1 1:0.9709 2:-0.1681 3:-0.8246 4:-0.8642 5:0.3188 6:0.09557 7:-0.5243 8:-0.3559 9:-1 
1 1:-0.9081 2:0.01104 3:-0.1445 4:-0.8562 5:0.07028 6:0.2138 7:-1 8:0.1768 9:-0.04284 
1 1:0.9372 2:-0.4258 3:-0.9155 4:-0.9474 5:0.4632 6:0.5044 7:0.4697 8:-0.1591 9:-1 
1 1:-0.4597 2:-0.1607 3:-0.251 4:-0.9944 5:0.03654 6:0.08143 7:-1 8:0.7964 9:0.0944 
1 1:-0.932 2:-0.0454 3:0.351 4:-0.7124 5:-0.262 6:-0.13 7:-0.1868 8:-0.5757 9:-0.9372 
1 1:-0.9318 2:-0.03558 3:-0.09714 4:-0.9534 5:-0.2955 6:-0.2449 7:-1 8:-0.1099 9:-0.5336 
1 1:-0.8797 2:-0.2933 3:-0.7294 4:-0.9778 5:-0.4002 6:-0.3758 7:-0.1868 8:-0.1189 9:-0.391 
1 1:0.06189 2:0.01595 3:-0.4351 4:-0.8997 5:-0.4203 6:-0.4127 7:-0.5243 8:0.2671 9:-0.7286 
1 1:-0.9461 2:-0.06503 3:0.6786 4:-0.8883 5:-0.7292 6:-0.6285 7:-1 8:0.9144 9:0.7224 
1 1:-0.9331 2:0.04785 3:0.01196 4:-0.31 5:-0.4186 6:-0.2653 7:-0.5243 8:0.2432 9:-0.2987 
1 1:0.6317 2:-0.09448 3:-0.2088 4:-0.4893 5:0.05075 6:0.1718 7:-1 8:0.7226 9:0.06571 
1 1:0.9729 2:-0.3448 3:-0.9208 4:-1 5:0.2564 6:0.267 7:-0.5243 8:0.6049 9:0.1332 
1 1:-0.05472 2:-0.04049 3:0.3946 4:-0.7419 5:-0.1496 6:-0.09336 7:-1 8:0.7522 9:0.3324 
1 1:-0.3516 2:-0.1117 3:-0.1533 4:-0.9531 5:0.4422 6:0.2206 7:-1 8:-0.08406 9:-0.5181 
1 1:-0.4512 2:-0.1043 3:0.1111 4:-0.6576 5:0.291 6:0.2529 7:-1 8:-0.2263 9:-0.6565 
1 1:-0.8324 2:0.06994 3:-0.1905 4:-0.5132 5:0.2218 6:0.5245 7:-0.1868 8:0.06943 9:-0.4859 
1 1:-0.942 2:-0.06503 3:0.7339 4:-0.9914 5:-0.8763 6:-0.7956 7:-1 8:0.2578 9:0.08897 
1 1:0.9792 2:-0.01595 3:-0.9357 4:-0.8671 5:0.4206 6:0.1921 7:-1 8:0.358 9:-0.2239 
1 1:-0.7422 2:-0.1656 3:-0.2417 4:-0.9795 5:-0.7352 6:-0.7032 7:-1 8:0.4085 9:-0.1382 
1 1:-0.8732 2:-0.03558 3:0.6466 4:-0.6163 5:-0.07264 6:0.216 7:-1 8:0.392 9:-0.2006 
1 1:-0.2387 2:-0.1313 3:-0.1891 4:-0.9531 5:0.4011 6:0.2206 7:-1 8:-0.08219 9:-0.4084 
1 1:0.7815 2:-0.1558 3:-0.7188 4:-1 5:0.2528 6:0.05999 7:-1 8:-0.5978 9:-0.9035 
1 1:-0.8202 2:-0.1779 3:-0.5052 4:-1 5:-0.3162 6:-0.4076 7:-1 8:0.4243 9:0.2107 
1 1:-0.9453 2:-0.1239 3:0.5716 4:-0.9028 5:0.3443 6:0.7501 7:-1 8:0.5286 9:-0.3646 
1 1:-0.9025 2:-0.06258 3:0.8509 4:-0.9841 5:-0.3972 6:0.2856 7:-1 8:-0.151 9:-0.6519 
1 1:-0.06558 2:-0.119 3:-0.7129 4:-1 5:-0.5508 6:-0.199 7:-1 8:-0.25 9:-0.4387 
1 1:-0.9364 2:0.02822 3:0.5205 4:-0.57 5:-0.1398 6:0.1177 7:-1 8:0.779 9:-0.1529 
1 1:0.5066 2:-0.001227 3:-0.7462 4:-0.6734 5:-0.003403 6:0.04872 7:0.4697 8:0.2058 9:-0.6212 
1 1:0.2089 2:-0.1239 3:0.2556 4:-0.6224 5:0.3511 6:0.389 7:-0.5243 8:0.3204 9:-0.4991 
1 1:0.9913 2:-0.2515 3:-0.7813 4:-1 5:0.5067 6:0.2648 7:-0.5243 8:-0.5006 9:-0.8151 
1 1:-0.06623 2:-0.2908 3:-0.4441 4:-0.5144 5:0.3091 6:0.3908 7:-0.5243 8:0.7833 9:0.2696 
1 1:0.8106 2:-0.08466 3:-0.2236 4:-0.9266 5:0.1617 6:0.6003 7:-0.1868 8:-0.4418 9:-0.7352 
1 1:0.1985 2:-0.2442 3:0.1737 4:-0.8402 5:0.2014 6:0.56 7:-0.5243 8:-0.08531 9:-0.7759 
1 1:-0.8767 2:-0.0135 3:-0.1287 4:-0.5958 5:-0.447 6:0.275 7:-1 8:0.5934 9:-0.3441 
1 1:-0.02562 2:-0.0454 3:-0.1557 4:-0.2834 5:0.3097 6:0.1822 7:-1 8:0.9159 9:0.2165 
1 1:-0.7852 2:-0.04049 3:-0.2475 4:-0.9375 5:-0.1673 6:0.03812 7:-1 8:0.4972 9:-0.282 
1 1:0.9566 2:-0.4552 3:-0.9689 4:-0.7496 5:0.5076 6:0.3912 7:0.4697 8:0.391 9:-0.5643 
1 1:-0.9127 2:-0.07975 3:0.4277 4:-0.8298 5:-0.7213 6:-0.3243 7:-1 8:-0.0165 9:-0.6201 
1 1:-0.9079 2:-0.09202 3:-0.0386 4:-0.9339 5:0.04986 6:0.6491 7:-1 8:0.2646 9:-0.2351 
1 1:-0.7023 2:-0.1656 3:-0.5783 4:-1 5:-0.2126 6:0.1323 7:-1 8:0.7158 9:0.4953 
1 1:-0.5173 2:-0.03313 3:0.7845 4:-0.9455 5:-0.4629 6:-0.4522 7:-1 8:0.6376 9:0.02578 
1 1:-0.6465 2:-0.08466 3:0.7625 4:-0.9921 5:-0.5372 6:-0.5757 7:-1 8:0.8702 9:0.7713 
1 1:-0.704 2:-0.08712 3:0.5112 4:-0.7557 5:-0.1466 6:0.1468 7:-1 8:0.0825 9:-0.4092 
1 1:-0.06145 2:-0.3276 3:-0.7053 4:-0.7886 5:-0.692 6:-0.5457 7:0.2889 8:-0.4172 9:-0.8197 
1 1:-0.2502 2:0.0184 3:-0.2334 4:-1 5:0.05667 6:0.4635 7:-1 8:-0.09091 9:-0.5387 
1 1:0.9976 2:-0.2859 3:-0.6479 4:-0.8643 5:0.505 6:0.469 7:0.4697 8:0.02024 9:-0.5802 
1 1:-0.5952 2:-0.06012 3:-0.134 4:-1 5:-0.1472 6:0.1007 7:-1 8:0.2201 9:-0.7666 
1 1:-0.937 2:-0.008589 3:0.06253 4:-0.5558 5:-0.2626 6:-0.3143 7:-1 8:0.7014 9:0.1588 
1 1:-0.06754 2:-0.08466 3:-0.0028 4:-0.9959 5:-0.7216 6:-0.7063 7:-0.5243 8:-0.2699 9:-0.8228 
1 1:0.2228 2:-0.1534 3:-0.7197 4:-0.8575 5:0.054 6:0.3276 7:-1 8:-0.4729 9:-0.8151 
1 1:-0.9555 2:-0.02577 3:0.8733 4:-0.8741 5:0.05075 6:0.1983 7:-1 8:0.8826 9:0.1049 
1 1:-0.7828 2:-0.05521 3:-0.1547 4:-0.3495 5:0.1298 6:0.3161 7:-1 8:0.7824 9:0.4041 
1 1:0.9885 2:-0.05521 3:-0.5644 4:-0.4702 5:-0.07619 6:-0.2472 7:-1 8:0.3309 9:-0.006009 
1 1:-0.8664 2:0.02331 3:0.4894 4:-0.769 5:0.002515 6:0.1954 7:-1 8:-0.2821 9:-0.6608 
1 1:-0.7459 2:-0.1092 3:-0.3774 4:-0.9174 5:-0.555 6:-0.3316 7:-1 8:0.6597 9:-0.132 
1 1:-0.9509 2:-0.08957 3:-0.2787 4:-0.9653 5:-0.3857 6:-0.1597 7:-1 8:0.3873 9:-0.4708 
1 1:0.9018 2:-0.08221 3:0.5403 4:-0.8936 5:0.5772 6:0.4193 7:0.07499 8:-0.3394 9:-0.907 
1 1:-0.6756 2:-0.1018 3:-0.3415 4:-0.7415 5:-0.1727 6:0.09137 7:-1 8:0.6902 9:0.17 
1 1:-0.9114 2:0.0135 3:0.585 4:-0.9012 5:-0.6461 6:-0.3468 7:-1 8:0.9988 9:0.4317 
1 1:0.03062 2:-0.1141 3:0.2387 4:-0.9273 5:0.1552 6:0.1497 7:-0.1868 8:0.7329 9:0.05137 
1 1:-0.8549 2:-0.1018 3:0.05472 4:-0.7772 5:-0.2241 6:0.02265 7:-1 8:0.03176 9:-0.6515 
1 1:-0.8552 2:0.08957 3:-0.1138 4:-0.9736 5:-0.2392 6:-0.07811 7:-1 8:0.5084 9:-0.2123 
1 1:-0.9223 2:-0.003681 3:-0.1699 4:0.03388 5:0.241 6:0.5755 7:-1 8:0.7531 9:-0.3107 
1 1:-0.9153 2:-0.1117 3:-0.8554 4:-1 5:-0.7278 6:-0.7505 7:-1 8:0.4262 9:-0.1359 
1 1:-0.982 2:0.001227 3:0.9033 4:-0.9365 5:-0.6434 6:-0.357 7:-1 8:0.7509 9:0.5247 
1 1:0.435 2:-0.03558 3:-0.1842 4:-0.9359 5:-0.4585 6:-0.2142 7:-1 8:0.5548 9:0.1394 
1 1:-0.6046 2:-0.06748 3:0.1621 4:-0.962 5:0.1265 6:0.4714 7:-1 8:0.7145 9:0.1289 
1 1:-0.755 2:-0.09693 3:0.5171 4:-0.9656 5:-0.7985 6:-0.7149 7:-1 8:0.1473 9:-0.2336 
1 1:-0.8699 2:-0.1239 3:0.08968 4:-0.9501 5:0.3786 6:0.3864 7:-1 8:0.972 9:0.6333 
1 1:-0.9672 2:0.05031 3:0.05744 4:-0.6959 5:-0.2188 6:0.6604 7:-1 8:-0.3639 9:-0.6763 
1 1:-0.07231 2:-0.1583 3:0.06999 4:-0.8486 5:-0.2108 6:0.1508 7:-1 8:0.4517 9:0.3084 
1 1:-0.4604 2:0.0184 3:0.7202 4:-0.9547 5:-0.4094 6:-0.4091 7:-1 8:0.4804 9:-0.02229 
1 1:0.9972 2:-0.05521 3:-0.7526 4:-0.6801 5:0.431 6:0.2381 7:-1 8:0.03861 9:-0.4111 
1 1:-0.7166 2:-0.1092 3:0.3106 4:-0.9782 5:-0.5126 6:-0.1928 7:-1 8:0.1809 9:-0.1898 
1 1:-0.8636 2:-0.06994 3:-0.4358 4:-0.9838 5:-0.4399 6:-0.1015 7:-1 8:0.2572 9:-0.1677 
1 1:-0.9568 2:0.02331 3:0.5049 4:-0.885 5:-0.855 6:-0.7328 7:-1 8:0.2758 9:-0.1382 
1 1:-0.7292 2:-0.02086 3:0.5485 4:-0.7495 5:0.06702 6:0.248 7:-1 8:0.7347 9:0.1049 
1 1:-0.8764 2:-0.05276 3:0.6072 4:-0.9878 5:0.0543 6:0.2072 7:-1 8:0.2643 9:-0.5391 
1 1:-0.3967 2:-0.2982 3:-0.4569 4:-0.9484 5:-0.2987 6:-0.1062 7:-1 8:-0.1569 9:-0.4987 
0.7056505478464877 1:-0.5948 2:-0.1288 3:0.4492 4:-0.9871 5:-0.3694 6:-0.3996 7:-1 8:0.5473 9:0.1401 
1 1:-0.9188 2:0.06012 3:0.09867 4:-0.3918 5:-0.3449 6:-0.3066 7:-1 8:0.7842 9:-0.1452 
1 1:-0.7587 2:-0.09448 3:0.05608 4:-0.8417 5:-0.05163 6:0.09513 7:-1 8:0.9035 9:-0.1022 
1 1:0.05103 2:-0.3791 3:-0.8145 4:-1 5:-0.7109 6:-0.6769 7:-0.1868 8:-0.7603 9:-0.9942 
1 1:0.3681 2:-0.03558 3:0.5817 4:-0.5475 5:0.3076 6:0.2061 7:-1 8:0.3836 9:0.175 
1 1:-0.6219 2:-0.0454 3:0.4053 4:-0.9104 5:-0.1641 6:0.3585 7:-1 8:0.3596 9:-0.03702 
1 1:0.4302 2:-0.3325 3:0.3277 4:-0.8676 5:0.1919 6:0.2735 7:-0.1868 8:0.5753 9:0.06455 
1 1:-0.05038 2:-0.3374 3:-0.02163 4:-0.9595 5:0.1993 6:0.1517 7:-0.5243 8:0.6871 9:0.2111 
1 1:0.9724 2:0.01104 3:-0.3279 4:-0.7653 5:0.2499 6:0.05513 7:-0.5243 8:-0.2366 9:-0.5619 
1 1:-0.154 2:-0.05521 3:0.1027 4:-0.6377 5:-0.2156 6:-0.2642 7:-1 8:0.8054 9:0.8193 
1 1:-0.7572 2:-0.3227 3:-0.5045 4:-0.9035 5:-0.3967 6:-0.07657 7:0.4697 8:-0.7488 9:-1 
1 1:-0.3333 2:-0.1313 3:-0.3866 4:-0.808 5:0.01642 6:0.3618 7:-1 8:0.8562 9:0.6364 
1 1:0.1288 2:-0.1215 3:-0.1643 4:-0.5105 5:0.4839 6:0.3084 7:-0.5243 8:0.00934 9:-0.8201 
1 1:-0.8217 2:-0.003681 3:0.2543 4:-0.6883 5:0.01524 6:0.13 7:-1 8:0.7491 9:0.1653 
1 1:0.8727 2:-0.1632 3:-0.5103 4:-1 5:0.2182 6:0.1442 7:-1 8:0.787 9:0.01105 
1 1:-0.08686 2:-0.08957 3:0.4297 4:-0.7815 5:0.4647 6:0.5033 7:-1 8:0.7472 9:0.4801 
1 1:-0.9349 2:-0.1656 3:-0.8836 4:-1 5:-0.7071 6:-0.7744 7:-0.5243 8:-0.1905 9:-0.4522 
1 1:0.9889 2:-0.2294 3:-0.6961 4:-0.837 5:0.6804 6:0.4889 7:0.07499 8:0.7964 9:-0.3665 
1 1:0.07427 2:-0.0184 3:-0.5083 4:-0.8854 5:0.2049 6:0.1897 7:-0.5243 8:0.8225 9:0.03276 
1 1:-0.8795 2:-0.04294 3:-0.03741 4:-0.722 5:-0.2588 6:-0.04099 7:-1 8:-0.03892 9:-0.3441 
1 1:0.08317 2:-0.1387 3:-0.6545 4:-0.9541 5:-0.1522 6:0.1342 7:-1 8:0.1301 9:-0.56 
1 1:-0.7944 2:-0.08712 3:-0.1014 4:-0.6728 5:-0.5662 6:-0.473 7:-1 8:0.3045 9:-0.1576 
1 1:-0.04864 2:-0.0773 3:0.2722 4:-0.995 5:-0.5798 6:-0.5581 7:-1 8:0.5006 9:-0.7678 
1 1:-0.9199 2:-0.1337 3:0.5828 4:-0.9829 5:-0.2392 6:0.237 7:-0.5243 8:-0.2818 9:-1 
1 1:-0.9331 2:-0.1067 3:0.3247 4:-0.9203 5:-0.6775 6:-0.5132 7:-1 8:-0.4057 9:-0.7337 
1 1:-0.6986 2:-0.1706 3:-0.8385 4:-1 5:-0.01494 6:0.0843 7:-1 8:0.8135 9:0.282 
1 1:-0.9757 2:-0.1387 3:-0.2789 4:-0.9947 5:-0.6902 6:-0.6394 7:-1 8:0.1519 9:-0.156 
1 1:-0.8725 2:-0.02086 3:0.2098 4:-0.9921 5:-0.6458 6:-0.6615 7:-1 8:0.3845 9:-0.4425 
1 1:-0.8367 2:-0.01104 3:-0.284 4:-0.9256 5:-0.1194 6:0.09888 7:-1 8:-0.0576 9:-0.5294 
1 1:-0.7939 2:-0.1239 3:0.1575 4:-0.959 5:-0.07945 6:0.2087 7:-1 8:-0.1921 9:-0.5515 
1 1:-0.05451 2:-0.02822 3:0.3656 4:-0.4222 5:-0.2668 6:-0.1387 7:-1 8:-0.01681 9:-0.5278 
1 1:-0.8547 2:-0.02577 3:0.7494 4:-0.9636 5:-0.08803 6:0.1444 7:-1 8:0.04234 9:-0.2328 
1 1:-0.8126 2:-0.1706 3:-0.7382 4:-1 5:-0.6553 6:-0.3115 7:-1 8:0.4916 9:0.01337 
1 1:-0.1359 2:-0.2098 3:0.1391 4:-0.8086 5:-0.4721 6:-0.3939 7:-1 8:-0.1787 9:-0.5189 
1 1:-0.9077 2:0.01595 3:0.1509 4:-0.7819 5:0.1857 6:0.3362 7:-1 8:0.5072 9:0.2851 
1 1:-0.9342 2:-0.2589 3:-0.7546 4:-0.9779 5:-0.6594 6:-0.5824 7:-1 8:0.4916 9:0.1909 
1 1:-0.9544 2:-0.008589 3:0.4728 4:-0.9627 5:-0.4884 6:-0.07259 7:-1 8:0.2559 9:-0.6635 
1 1:-0.0317 2:-0.1337 3:0.04878 4:-0.9921 5:-0.138 6:0.07391 7:-1 8:0.7986 9:0.04865 
1 1:0.2958 2:-0.06503 3:-0.1056 4:-0.9617 5:0.6736 6:0.4546 7:-1 8:0.5881 9:0.1014 
1 1:-0.8814 2:-0.09693 3:-0.09239 4:-0.9494 5:-0.5943 6:-0.3541 7:-1 8:-0.1653 9:-0.6744 
1 1:-0.9016 2:-0.001227 3:-0.2936 4:-0.8714 5:-0.09691 6:0.416 7:-1 8:-0.1252 9:-0.2801 
1 1:-0.5494 2:0.04049 3:0.2962 4:-0.8899 5:-0.1508 6:0.2003 7:-1 8:0.5965 9:-0.4038 
1 1:-0.5624 2:-0.04049 3:0.1312 4:-0.9355 5:0.4094 6:0.3331 7:-1 8:0.7432 9:0.3704 
1 1:-0.8217 2:0.02577 3:-0.3998 4:-0.9656 5:0.004291 6:0.3552 7:-1 8:-0.2771 9:-0.6875 
1 1:0.9144 2:-0.08712 3:-0.7832 4:-0.699 5:0.1203 6:0.1581 7:0.2889 8:-0.005604 9:-0.8527 
1 1:-0.06558 2:-0.08221 3:0.05201 4:-0.8754 5:-0.009025 6:0.1482 7:-1 8:0.4517 9:0.263 
1 1:0.9173 2:-0.2417 3:-0.5152 4:-0.97 5:0.112 6:-0.06684 7:-0.5243 8:-0.2525 9:-0.5042 
1 1:-0.9151 2:-0.03558 3:0.02639 4:-0.9127 5:-0.5295 6:-0.357 7:-1 8:-0.1466 9:-0.6538 
1 1:-0.8235 2:-0.02086 3:0.4049 4:-0.9954 5:-0.9376 6:-0.8889 7:-1 8:0.491 9:-0.1006 
1 1:0.7077 2:-0.1337 3:-0.7199 4:-0.8687 5:0.196 6:0.2907 7:-0.1868 8:0.2503 9:-0.5414 
1 1:0.1446 2:-0.1558 3:0.2118 4:-0.9327 5:0.428 6:0.501 7:-0.1868 8:0.68 9:0.1801 
1 1:-0.8456 2:-0.04785 3:0.257 4:-0.524 5:-0.4487 6:0.005414 7:-1 8:-0.1719 9:-0.7255 
1 1:0.9242 2:-0.03804 3:-0.5711 4:-0.3524 5:0.439 6:0.3466 7:-0.1868 8:-0.2877 9:-0.8767 
1 1:0.7485 2:-0.0135 3:-0.1625 4:-0.8523 5:0.6825 6:0.3811 7:-1 8:-0.7874 9:-1 
1 1:-0.9134 2:-0.2638 3:-0.7772 4:-1 5:-0.7414 6:-0.6997 7:-1 8:0.2659 9:0.08587 
1 1:-0.9385 2:-0.3423 3:-0.709 4:-1 5:-0.09336 6:0.02574 7:-1 8:0.2712 9:0.004458 
1 1:-0.7118 2:-0.006135 3:0.1095 4:-0.9501 5:-0.4304 6:-0.04475 7:-1 8:0.3699 9:-0.4681 
1 1:0.914 2:-0.1337 3:-1 4:-0.8058 5:-0.1558 6:0.06419 7:-0.5243 8:-0.1734 9:-0.4836 
1 1:-0.7557 2:-0.05521 3:0.6839 4:-0.9535 5:0.1475 6:0.3506 7:-0.5243 8:0.1473 9:-0.527 
1 1:-0.97 2:-0.05767 3:0.4893 4:-0.8827 5:-0.5624 6:-0.393 7:-1 8:-0.122 9:-0.6674 
1 1:-0.8591 2:-0.06994 3:0.5797 4:-0.9164 5:-0.418 6:0.07237 7:-1 8:-0.1158 9:-0.5162 
1 1:-0.5114 2:-0.09939 3:0.2476 4:-0.9501 5:-0.06702 6:0.3064 7:-1 8:-0.09558 9:-0.2592 
1 1:0.6356 2:-0.1607 3:-0.369 4:-0.9517 5:0.1416 6:0.3873 7:-1 8:0.7631 9:0.09013 
1 1:0.8241 2:-0.4847 3:-0.8117 4:-0.5705 5:0.03832 6:0.1292 7:0.2889 8:-0.1871 9:-0.4933 
1 1:-0.1359 2:-0.08957 3:0.3422 4:-0.9344 5:-0.5955 6:-0.6224 7:-0.5243 8:0.3481 9:-0.4712 
1 1:0.435 2:-0.1018 3:-0.1681 4:-0.9484 5:-0.4683 6:-0.2142 7:-1 8:0.5548 9:0.09789 
1 1:-0.3131 2:-0.001227 3:0.2522 4:-0.9858 5:-0.721 6:-0.6084 7:-1 8:0.7329 9:-0.2545 
1 1:-0.9622 2:-0.1313 3:-0.2461 4:-0.4238 5:-0.4431 6:-0.2856 7:-0.5243 8:0.1037 9:-0.7348 
1 1:-0.884 2:-0.1607 3:0.1226 4:-0.7055 5:-0.452 6:-0.111 7:-1 8:-0.155 9:-0.1871 
1 1:-0.7611 2:-0.03067 3:0.5266 4:-0.8215 5:-0.008729 6:0.00674 7:-1 8:0.3674 9:-0.2146 
1 1:0.4817 2:-0.001227 3:0.6724 4:-0.9458 5:0.05104 6:-0.02618 7:-1 8:0.3341 9:-0.3243 
1 1:-0.6706 2:-0.06012 3:0.3433 4:-0.5951 5:0.4662 6:0.7532 7:-0.5243 8:0.09994 9:-0.7441 
1 1:0.004995 2:0.05521 3:0.09137 4:-0.4451 5:0.5686 6:0.5916 7:-1 8:0.8347 9:-0.1471 
1 1:0.9913 2:0.008589 3:-0.003139 4:-0.6067 5:0.365 6:0.1353 7:-1 8:0.04795 9:-0.686 
1 1:-0.01976 2:-0.3693 3:-0.6213 4:-1 5:0.1534 6:-0.01381 7:-0.1868 8:0.1065 9:-0.8151 
1 1:0.24 2:-0.02086 3:-0.3354 4:-0.7534 5:0.03743 6:0.3309 7:-1 8:0.6628 9:0.2816 
1 1:-0.7746 2:-0.04294 3:0.3388 4:-0.6715 5:-0.3848 6:-0.4644 7:-1 8:0.6871 9:-0.1037 
1 1:-0.8751 2:-0.06994 3:0.7243 4:-0.8741 5:-0.6452 6:-0.5859 7:-1 8:0.293 9:-0.1398 
1 1:-0.9907 2:-0.05276 3:0.1886 4:-0.9851 5:-0.7029 6:-0.6427 7:-1 8:0.07254 9:-0.1867 
1 1:-0.6699 2:0.001227 3:0.1367 4:-0.9365 5:-0.4934 6:-0.4153 7:-1 8:0.2983 9:-0.5046 
1 1:-0.9381 2:-0.03067 3:-0.7479 4:-1 5:-0.6704 6:-0.408 7:-1 8:-0.2516 9:-0.6406 
1 1:-0.9427 2:-0.2466 3:-0.6269 4:-0.9661 5:-0.3535 6:-0.03149 7:-0.5243 8:-0.1289 9:-0.4941 
1 1:-0.07144 2:-0.06503 3:-0.3198 4:-0.84 5:0.1857 6:0.02177 7:-1 8:0.8176 9:0.2526 
1 1:0.9989 2:-0.05031 3:-0.8493 4:-1 5:0.6207 6:0.4359 7:-1 8:-0.07752 9:-0.4038 
1 1:-0.7991 2:-0.119 3:0.3735 4:-0.9709 5:0.202 6:0.1824 7:-1 8:0.6361 9:0.00911 
1 1:-0.9392 2:0.02822 3:0.0403 4:-0.5138 5:0.418 6:0.3207 7:-1 8:0.4829 9:-0.3619 
1 1:-0.5518 2:-0.07485 3:-0.07916 4:-0.9108 5:0.386 6:0.4458 7:-1 8:0.4636 9:0.422 
1 1:0.04169 2:-0.09448 3:0.02062 4:-0.9246 5:-0.389 6:-0.473 7:-1 8:-0.3826 9:-0.6728 
1 1:-0.6771 2:-0.0184 3:0.09527 4:-0.9693 5:0.06998 6:0.3762 7:-1 8:-0.3263 9:-0.6809 
1 1:-0.04343 2:-0.1656 3:0.1552 4:-0.9703 5:-0.5706 6:-0.5353 7:-1 8:0.5853 9:0.339 
1 1:-0.9648 2:-0.02086 3:0.5877 4:-0.9914 5:-0.7298 6:-0.6109 7:-1 8:0.4415 9:-0.4704 
1 1:-0.727 2:-0.001227 3:-0.1114 4:-0.5518 5:-0.6473 6:-0.5881 7:-1 8:0.2456 9:-0.1173 
1 1:-0.8211 2:-0.09939 3:0.3289 4:-0.7512 5:0.06436 6:0.4253 7:-0.1868 8:-0.4097 9:-0.8957 
1 1:-0.6128 2:-0.09939 3:-0.3968 4:-0.9825 5:-0.4138 6:-0.008507 7:-1 8:0.7528 9:0.2309 
1 1:-0.8934 2:-0.09202 3:0.4652 4:-0.9108 5:-0.1514 6:-0.07723 7:-1 8:0.06289 9:-0.472 
1 1:-0.6856 2:-0.1485 3:0.2259 4:-1 5:-0.726 6:-0.4498 7:-1 8:0.5003 9:-0.4584 
1 1:-0.5566 2:-0.05031 3:-0.2176 4:-0.8856 5:-0.1567 6:0.4193 7:-1 8:-0.03144 9:-0.4836 
1 1:0.203 2:-0.09448 3:0.2307 4:-0.8633 5:0.2014 6:0.2951 7:-0.1868 8:0.4782 9:-0.4104 
1 1:-0.2415 2:0.006135 3:0.6009 4:-0.8066 5:0.05252 6:0.1548 7:-1 8:0.5828 9:0.1832 
1 1:-0.9327 2:-0.1117 3:0.03012 4:-0.7395 5:0.06998 6:0.5486 7:-1 8:0.1796 9:-0.4929 
1 1:-0.9101 2:-0.05521 3:0.1401 4:-0.7693 5:-0.4967 6:-0.1435 7:-1 8:0.2908 9:-0.8818 
1 1:-0.01021 2:-0.02331 3:0.5846 4:-0.9593 5:-0.1437 6:0.2184 7:-1 8:0.6276 9:-0.03431 
1 1:-0.3379 2:-0.04785 3:-0.2587 4:-0.8694 5:-0.1425 6:-0.01381 7:-0.5243 8:0.4972 9:-0.1754 
1 1:-0.9672 2:0.05276 3:0.08458 4:-0.8182 5:-0.866 6:-0.6237 7:-1 8:-0.3587 9:-0.7558 
1 1:0.01194 2:-0.1656 3:-0.6564 4:-1 5:-0.08714 6:0.06419 7:-1 8:0.1485 9:-0.239 
1 1:0.08838 2:-0.07239 3:0.05964 4:-0.9471 5:0.1863 6:0.2357 7:-1 8:0.09527 9:-0.4367 
1 1:0.9142 2:-0.3055 3:-0.5602 4:-0.743 5:0.08773 6:-0.06066 7:0.4697 8:0.4303 9:-0.1712 
1 1:-0.9561 2:-0.003681 3:0.9805 4:-0.9643 5:0.04069 6:0.3557 7:-1 8:0.8285 9:0.05718 
1 1:0.2936 2:-0.1902 3:-0.927 4:-0.9686 5:-0.6541 6:-0.5326 7:0.07499 8:-0.2316 9:-0.8624 
1 1:-0.3824 2:-0.1043 3:0.2276 4:-0.8975 5:-0.06495 6:0.1323 7:-1 8:0.2593 9:-0.3654 
1 1:-0.9948 2:-0.006135 3:0.5738 4:-0.8113 5:-0.8408 6:-0.7704 7:-1 8:0.609 9:-0.156 
1 1:0.04864 2:-0.1485 3:0.1681 4:-0.9119 5:0.1694 6:-0.01713 7:-0.5243 8:0.5093 9:0.2185 
1 1:-0.8484 2:-0.05521 3:-0.04658 4:-0.9888 5:0.1661 6:0.6009 7:-1 8:0.3418 9:-0.004458 
1 1:-0.9527 2:0.06994 3:-0.1102 4:-0.9197 5:-0.3055 6:-0.08761 7:-1 8:0.3549 9:-0.08781 
1 1:-0.6423 2:0.02822 3:0.5722 4:-0.7217 5:-0.3564 6:-0.1541 7:-1 8:0.4932 9:0.3685 
1 1:-0.7546 2:0.02822 3:0.2298 4:-0.5002 5:-0.01169 6:0.4124 7:-1 8:0.8814 9:0.5708 
1 1:-0.5957 2:-0.06503 3:-0.3199 4:-0.8562 5:-0.441 6:-0.02994 7:-1 8:0.2746 9:-0.334 
1 1:-0.8901 2:-0.1337 3:-0.2213 4:-0.5543 5:0.007841 6:0.09601 7:-0.1868 8:-0.1594 9:-0.9946 
1 1:-0.8571 2:0.006135 3:0.3759 4:-0.8301 5:0.3626 6:0.4056 7:-1 8:0.06102 9:-0.6519 
1 1:-0.8678 2:-0.5853 3:-0.9572 4:-1 5:-0.4973 6:-0.482 7:0.4697 8:-0.2472 9:-0.7434 
1 1:-0.6265 2:-0.1313 3:0.09527 4:-1 5:-0.3644 6:0.1751 7:-1 8:0.2428 9:-0.05137 
1 1:0.246 2:-0.03313 3:-0.8524 4:-0.8344 5:0.4834 6:0.2242 7:-1 8:-0.001557 9:-0.8426 
1 1:-0.05537 2:-0.1804 3:0.6657 4:-0.881 5:-0.1321 6:0.01271 7:-0.5243 8:0.957 9:0.2526 
1 1:0.1598 2:-0.02577 3:0.009757 4:-0.4441 5:0.3067 6:0.275 7:-1 8:0.7394 9:-0.1483 
1 1:-0.9112 2:-0.1902 3:-0.7402 4:-0.9313 5:-0.3431 6:-0.1305 7:-1 8:0.4925 9:0.1149 
1 1:0.7299 2:-0.03804 3:-0.4908 4:-0.9683 5:0.4375 6:0.1539 7:-1 8:0.8029 9:0.0378 
1 1:-0.9031 2:-0.1632 3:-0.8427 4:-1 5:-0.8825 6:-0.8736 7:-1 8:0.1634 9:-0.4452 
1 1:-0.01846 2:-0.02331 3:0.08051 4:-0.7607 5:-0.2203 6:-0.04099 7:-1 8:0.4552 9:-0.2285 
1 1:-0.8278 2:-0.2 3:-0.3069 4:-0.9468 5:-0.3206 6:0.3141 7:-0.5243 8:-0.002802 9:-0.5724 
1 1:-0.01737 2:-0.1018 3:-0.2901 4:-0.9851 5:0.5097 6:0.437 7:-1 8:0.7544 9:-0.2727 
1 1:-0.8908 2:-0.04785 3:-0.1913 4:-0.9689 5:-0.08034 6:-0.09027 7:-1 8:0.2914 9:-0.1576 
1 1:-0.7401 2:-0.06994 3:0.1277 4:-0.9339 5:-0.1626 6:0.09557 7:-1 8:0.7491 9:-0.358 
1 1:-0.7603 2:-0.04294 3:0.3914 4:-0.8565 5:-0.4706 6:-0.3806 7:-0.5243 8:-0.4623 9:-0.9101 
1 1:-0.5151 2:-0.0184 3:0.2807 4:-0.6885 5:0.4307 6:0.4502 7:-0.5243 8:0.2671 9:-0.5228 
1 1:0.9831 2:-0.06748 3:-0.2509 4:-0.2395 5:0.01672 6:-0.09336 7:-1 8:0.3431 9:-0.3359 
1 1:-0.8929 2:-0.1141 3:-0.2068 4:-0.5984 5:-0.1676 6:0.09601 7:-1 8:-0.1628 9:-0.7713 
1 1:-0.06298 2:-0.3153 3:-0.4457 4:-0.9508 5:0.06229 6:0.2304 7:-1 8:0.7827 9:0.3995 
1 1:0.04061 2:-0.1509 3:-0.7694 4:-0.882 5:-0.4277 6:-0.01226 7:-1 8:0.1666 9:-0.3247 
1 1:-0.878 2:-0.1313 3:-0.5378 4:-0.9841 5:-0.6242 6:-0.2363 7:-1 8:0.32 9:-0.01648 
1 1:-0.6539 2:-0.1387 3:-0.5132 4:-0.955 5:-0.3037 6:0.09446 7:-1 8:-0.1445 9:-0.5278 
1 1:-0.8235 2:-0.006135 3:0.06948 4:-0.7138 5:0.2514 6:0.7145 7:-1 8:0.4377 9:-0.2584 
1 1:-0.00456 2:-0.04049 3:0.2682 4:-0.7977 5:-0.4544 6:-0.3987 7:-1 8:0.5193 9:-0.0502 
1 1:-0.1846 2:-0.0773 3:0.4348 4:-0.9488 5:-0.5026 6:-0.5353 7:-1 8:0.2693 9:0.1808 
1 1:-0.5107 2:-0.04294 3:0.09273 4:-0.9689 5:0.04897 6:0.4403 7:-1 8:0.9399 9:0.4441 
1 1:-0.7014 2:-0.008589 3:0.6164 4:-0.6176 5:0.586 6:0.7846 7:-1 8:0.3593 9:-0.008335 
1 1:-0.9529 2:-0.05276 3:0.3717 4:-0.9339 5:-0.6677 6:-0.5377 7:-1 8:0.9595 9:0.7941 
1 1:-0.9383 2:-0.04294 3:0.3761 4:-0.9706 5:-0.818 6:-0.7306 7:-1 8:0.3534 9:-0.4212 
1 1:0.1941 2:-0.06258 3:0.02384 4:-0.5426 5:0.4046 6:0.2867 7:-1 8:-0.2677 9:-0.9062 
1 1:-0.9655 2:-0.02086 3:0.5687 4:-0.9917 5:-0.9808 6:-0.958 7:-1 8:0.519 9:0.2444 
1 1:-0.04886 2:-0.1509 3:-0.2371 4:-0.885 5:-0.03092 6:0.1968 7:-0.1868 8:0.4767 9:-0.2374 
1 1:-0.8853 2:-0.07239 3:-0.2448 4:-0.9693 5:-0.3114 6:0.1221 7:-1 8:0.1083 9:-0.1588 
1 1:-0.1498 2:-0.06012 3:0.8176 4:-0.9617 5:0.1037 6:0.3793 7:-1 8:0.9418 9:0.6294 
1 1:-0.853 2:-0.1387 3:0.137 4:-1 5:0.02027 6:0.1181 7:-1 8:0.0604 9:-0.1743 
1 1:-0.2204 2:-0.1288 3:0.1068 4:-0.9861 5:-0.009617 6:0.2779 7:-0.1868 8:-0.2179 9:-0.6364 
1 1:0.5177 2:-0.03067 3:0.1803 4:-0.7788 5:0.5925 6:0.3607 7:-0.5243 8:-0.1373 9:-0.729 
1 1:-0.2052 2:-0.03804 3:0.4555 4:-0.7507 5:0.009025 6:0.1764 7:-0.5243 8:0.1208 9:-0.1463 
1 1:-0.9375 2:-0.1313 3:-0.7538 4:-1 5:-0.5464 6:-0.4162 7:-1 8:-0.2889 9:-0.7961 
1 1:0.3322 2:-0.0135 3:-0.1584 4:-0.9911 5:0.4245 6:0.2838 7:-1 8:0.5548 9:0.07463 
1 1:0.1926 2:-0.05276 3:0.6632 4:-0.9851 5:0.09543 6:0.4093 7:-1 8:0.3082 9:0.1867 
1 1:-0.7034 2:0.03067 3:0.1947 4:-0.9018 5:0.2854 6:0.5165 7:-1 8:0.6578 9:0.4321 
1 1:-0.8363 2:-0.2147 3:-0.492 4:-1 5:-0.4212 6:-0.4248 7:-1 8:0.4243 9:-0.2099 
1 1:-0.009121 2:0.0135 3:-0.5105 4:-0.6632 5:-0.04069 6:0.1963 7:-1 8:0.7618 9:0.2882 
1 1:-0.6786 2:-0.03313 3:0.6355 4:-0.9861 5:-0.6248 6:-0.5265 7:-1 8:0.4707 9:0.09944 
1 1:-0.9214 2:-0.02331 3:0.2134 4:-0.9643 5:-0.2531 6:-0.06397 7:-1 8:-0.09776 9:-0.05292 
1 1:0.99 2:-0.03067 3:-0.9583 4:-1 5:0.4615 6:0.3448 7:-1 8:0.2612 9:-0.4158 
1 1:-0.8827 2:-0.1656 3:-0.4194 4:-1 5:-0.7003 6:-0.6414 7:-1 8:0.3456 9:-0.1653 
1 1:-0.4575 2:-0.06994 3:0.5118 4:-0.6962 5:-0.0395 6:0.218 7:-1 8:0.6192 9:0.1398 
1 1:-0.8949 2:-0.05031 3:0.5454 4:-0.9805 5:0.426 6:0.5667 7:-1 8:0.3278 9:0.1367 
1 1:0.03105 2:-0.03067 3:0.3506 4:-0.8377 5:-0.5609 6:-0.5989 7:-1 8:0.4374 9:0.1646 
1 1:0.9894 2:-0.0454 3:-0.8492 4:-0.8635 5:0.4186 6:0.2103 7:-1 8:-0.2008 9:-0.8608 
1 1:0.4502 2:-0.05767 3:0.05218 4:-0.9253 5:-0.1546 6:-0.01933 7:-1 8:0.1859 9:-0.2995 
1 1:-0.06927 2:-0.1288 3:-0.2627 4:-0.9386 5:-0.2691 6:-0.1846 7:-0.5243 8:0.4972 9:-0.4615 
1 1:-0.7907 2:-0.2393 3:-0.1041 4:-0.8176 5:0.1667 6:0.4354 7:-1 8:0.783 9:-0.3933 
1 1:-0.1453 2:-0.08466 3:0.2349 4:-0.8671 5:-0.0975 6:0.1108 7:-1 8:0.3515 9:-0.2557 
1 1:-0.06927 2:-0.2393 3:-0.4034 4:-0.8012 5:0.06258 6:0.3143 7:-0.1868 8:0.7198 9:0.03082 
1 1:-0.5336 2:-0.04049 3:0.7017 4:-0.9498 5:-0.5476 6:-0.2673 7:-1 8:0.03829 9:-0.3747 
1 1:0.9676 2:-0.05031 3:-0.682 4:-0.651 5:0.6186 6:0.581 7:-1 8:0.8098 9:-0.4949 
1 1:-0.8499 2:-0.1558 3:-0.1937 4:-0.729 5:0.1443 6:0.1254 7:-0.5243 8:0.008095 9:-0.3274 
1 1:-0.9357 2:0.03804 3:-0.2392 4:-0.7581 5:0.02204 6:0.6829 7:-1 8:0.6158 9:0.3832 
1 1:-0.7885 2:-0.06012 3:0.4233 4:-0.8612 5:0.1889 6:0.7324 7:-1 8:0.6308 9:-0.06222 
1 1:-0.5181 2:-0.06994 3:0.1311 4:-0.8268 5:-0.3168 6:0.09513 7:-1 8:0.878 9:0.4619 
1 1:-0.9416 2:-0.1092 3:-0.7119 4:-1 5:-0.6855 6:-0.6107 7:-1 8:-0.0797 9:-0.4778 
1 1:-0.967 2:0.06012 3:0.4565 4:-0.6239 5:-0.5804 6:-0.3996 7:-1 8:0.3039 9:-0.1223 
1 1:-0.7173 2:-0.08466 3:-0.03249 4:-0.7425 5:-0.02234 6:0.3526 7:-1 8:0.9377 9:0.5456 
1 1:0.9383 2:-0.03313 3:-0.3768 4:-0.5718 5:0.3177 6:0.3691 7:0.4697 8:0.5212 9:-0.4964 
1 1:-0.868 2:-0.04049 3:-0.1681 4:-0.9944 5:0.3366 6:0.2558 7:-1 8:0.5934 9:-0.3673 
1 1:0.9696 2:0.02577 3:-0.8556 4:-0.606 5:0.4999 6:0.3132 7:0.4697 8:0.3985 9:-0.2216 
1 1:0.4919 2:-0.08221 3:-0.7767 4:-0.7316 5:0.12 6:0.2268 7:-1 8:0.6656 9:-0.002132 
1 1:-0.01021 2:-0.227 3:-0.9058 4:-1 5:0.3511 6:0.269 7:-1 8:0.4119 9:0.2747 
1 1:-0.9674 2:0.0184 3:0.4217 4:-0.5359 5:-0.2404 6:0.5267 7:-1 8:-0.7923 9:-1 
1 1:-0.9218 2:-0.1117 3:-0.5037 4:-1 5:-0.1374 6:0.1342 7:-1 8:0.5065 9:-0.1564 
1 1:-0.3414 2:-0.2294 3:0.2566 4:-0.7375 5:-0.02826 6:0.1616 7:-0.5243 8:0.175 9:-0.5805 
1 1:-0.6185 2:-0.07975 3:-0.6296 4:-0.9246 5:0.1176 6:0.1152 7:-1 8:0.5237 9:-0.177 
1 1:-0.7735 2:0.02822 3:0.3081 4:-0.8579 5:0.231 6:0.589 7:-0.5243 8:-0.2073 9:-1 
1 1:0.587 2:-0.02577 3:-0.1112 4:-0.6758 5:0.6275 6:0.3903 7:-1 8:0.7755 9:0.01221 
1 1:-0.9316 2:-0.1239 3:-0.4458 4:-1 5:-0.8509 6:-0.8367 7:-1 8:0.4533 9:-0.1429 
1 1:-0.787 2:-0.1632 3:-0.7295 4:-1 5:-0.4987 6:-0.2361 7:-1 8:-0.08873 9:-0.3917 
1 1:-0.7935 2:-0.2663 3:-0.9544 4:-1 5:-0.1993 6:0.03613 7:-0.5243 8:0.03985 9:-0.3642 
0.4807607386792219 1:-0.906 2:-0.05276 3:0.447 4:-0.9048 5:0.3049 6:0.5463 7:-1 8:0.8602 9:0.2223 
1 1:-0.5444 2:-0.08712 3:-0.3552 4:-0.5022 5:0.1259 6:0.4451 7:-1 8:0.6108 9:-0.3041 
1 1:-0.5084 2:-0.02822 3:-0.4465 4:-0.9498 5:-0.09957 6:0.218 7:-1 8:0.8235 9:0.01066 
1 1:-0.05603 2:0.04294 3:0.3254 4:-0.455 5:0.2481 6:0.5371 7:-1 8:0.08904 9:-0.2626 
1 1:0.997 2:-0.227 3:-0.6505 4:-0.9584 5:0.5567 6:0.4469 7:0.4697 8:-0.1376 9:-0.7519 
1 1:0.9181 2:-0.3521 3:-0.8802 4:-0.6683 5:0.5147 6:0.3132 7:-0.1868 8:-0.3752 9:-0.881 
1 1:0.4356 2:-0.1951 3:-0.9557 4:-1 5:-0.4041 6:-0.2728 7:-1 8:-0.08188 9:-0.6833 
1 1:-0.9045 2:-0.03804 3:0.0778 4:-0.9223 5:0.5396 6:0.4158 7:-1 8:-0.5352 9:-0.7864 
1 1:-0.8213 2:-0.2025 3:-0.7538 4:-1 5:-0.6763 6:-0.7426 7:-1 8:-0.07783 9:-0.1634 
1 1:0.9149 2:-0.254 3:-0.6471 4:-0.729 5:0.4979 6:0.2282 7:-0.5243 8:-0.2852 9:-0.6899 
1 1:-0.4167 2:-0.2074 3:-0.5247 4:-1 5:-0.236 6:-0.009391 7:-1 8:-0.3982 9:-0.6209 
1 1:-0.0139 2:-0.08712 3:0.6198 4:-0.9577 5:-0.1457 6:-0.02221 7:-1 8:-0.0878 9:-0.6775 
1 1:-0.8973 2:-0.0773 3:0.3505 4:-0.9071 5:-0.09365 6:0.1033 7:-1 8:0.3667 9:-0.4123 
1 1:0.96 2:-0.02086 3:-0.5571 4:-0.687 5:0.144 6:0.1079 7:-1 8:0.6989 9:0.06338 
1 1:-0.7818 2:-0.119 3:-0.1063 4:-0.8086 5:-0.4221 6:-0.4405 7:-1 8:0.8278 9:-0.2413 
1 1:-0.9477 2:-0.08957 3:0.8814 4:-0.958 5:-0.3819 6:0.1963 7:-1 8:0.1252 9:-0.005234 
1 1:0.03084 2:-0.2 3:0.08934 4:-0.9849 5:0.0904 6:0.2995 7:-0.1868 8:0.2385 9:-0.4092 
1 1:-0.5611 2:-0.0135 3:-0.2733 4:-0.9587 5:-0.1673 6:-0.09645 7:-1 8:0.321 9:-0.7081 
1 1:-0.5941 2:-0.006135 3:0.3097 4:-0.9491 5:-0.4535 6:-0.4695 7:-1 8:0.6457 9:0.5836 
1 1:-0.9051 2:-0.09939 3:0.335 4:-0.9815 5:-0.9562 6:-0.9461 7:-1 8:0.04359 9:-0.3902 
1 1:-0.7257 2:-0.1779 3:-0.004496 4:-1 5:-0.9748 6:-0.9505 7:-1 8:0.1469 9:-0.2262 
1 1:-0.691 2:-0.06258 3:0.3233 4:-0.9283 5:-0.1866 6:0.1981 7:-1 8:-0.1445 9:-0.4596 
1 1:0.37 2:-0.1583 3:0.09986 4:-0.758 5:0.054 6:0.05911 7:-0.1868 8:-0.1868 9:-0.8027 
1 1:-0.8528 2:0.02822 3:0.4477 4:-0.69 5:-0.5982 6:-0.3369 7:-1 8:-0.2705 9:-0.5476 
1 1:-0.5086 2:-0.0454 3:0.5999 4:-0.9792 5:0.4869 6:0.342 7:-1 8:0.74 9:0.239 
1 1:-0.5566 2:-0.1828 3:-0.2176 4:-0.8856 5:-0.1567 6:0.4193 7:-1 8:0.4888 9:-0.3278 
1 1:-0.9053 2:-0.1853 3:0.08153 4:-0.9881 5:-0.7292 6:-0.703 7:-1 8:-0.2453 9:-0.5581 
1 1:-0.7616 2:-0.008589 3:-0.3048 4:-0.9772 5:-0.4783 6:-0.3859 7:-1 8:-0.5666 9:-0.9089 
1 1:-0.7917 2:0.01595 3:0.3357 4:-0.9422 5:0.2679 6:0.3154 7:-1 8:-0.5196 9:-0.9694 
1 1:0.8836 2:0.07975 3:-0.511 4:-0.9438 5:-0.06939 6:0.3276 7:-1 8:-0.07223 9:-0.5666 
1 1:-0.7709 2:-0.003681 3:0.6917 4:-0.9603 5:0.325 6:0.1795 7:-1 8:0.03643 9:-0.4933 
1 1:-0.02389 2:-0.1926 3:-0.697 4:-1 5:-0.05104 6:-0.001215 7:-1 8:0.7895 9:0.634 
1 1:-0.8756 2:-0.02822 3:0.8461 4:-0.9587 5:-0.2827 6:0.02707 7:-1 8:0.1261 9:-0.277 
1 1:-0.8054 2:-0.08712 3:-0.1538 4:-0.9901 5:-0.6964 6:-0.3389 7:-1 8:-0.04888 9:-0.2095 
1 1:0.03149 2:-0.227 3:-0.223 4:-0.8777 5:-0.09572 6:0.08629 7:-1 8:0.8689 9:0.2712 
1 1:0.2046 2:-0.2344 3:-0.2828 4:-0.9488 5:-0.1105 6:0.09115 7:-1 8:0.5638 9:0.2192 
1 1:-0.5666 2:-0.119 3:0.1172 4:-0.9051 5:0.05696 6:0.401 7:-1 8:0.957 9:0.9698 
1 1:-0.8406 2:-0.09448 3:0.7122 4:-0.9329 5:0.128 6:0.4456 7:-1 8:0.1348 9:-0.422 
1 1:-0.9787 2:-0.04785 3:0.1491 4:-0.76 5:-0.3517 6:-0.172 7:-1 8:0.0109 9:-0.4545 
1 1:0.5322 2:0.008589 3:0.1803 4:-0.7901 5:0.6393 6:0.3607 7:-1 8:-0.1373 9:-0.8003 
1 1:-0.8806 2:-0.1264 3:0.7188 4:-0.9415 5:-0.605 6:-0.5755 7:-1 8:0.293 9:-0.08083 
1 1:-0.3629 2:-0.1067 3:-0.1431 4:-0.8516 5:0.1114 6:0.1137 7:-1 8:0.2637 9:-0.5065 
1 1:-0.9603 2:0.01595 3:0.3411 4:-0.8718 5:0.04483 6:0.3543 7:-1 8:0.2484 9:-0.5007 
1 1:-0.4137 2:-0.146 3:-0.1604 4:-0.9593 5:-0.3665 6:0.2779 7:-1 8:0.3633 9:-0.239 
1 1:-0.03909 2:-0.2417 3:-0.2466 4:-0.9846 5:0.1691 6:0.1875 7:-0.5243 8:0.3169 9:-0.434 
1 1:-0.9344 2:-0.1313 3:0.1638 4:-0.9795 5:-0.001332 6:0.2567 7:-1 8:0.09682 9:-0.2029 
1 1:-0.6873 2:-0.09448 3:0.04166 4:-0.5543 5:0.08951 6:0.3353 7:-0.5243 8:0.0003113 9:-0.577 
1 1:-0.7894 2:0.05031 3:0.03758 4:-0.9088 5:-0.2289 6:-0.004972 7:-1 8:0.2154 9:-0.5321 
1 1:-0.9533 2:-0.2319 3:-0.4372 4:-0.9514 5:-0.515 6:-0.2186 7:-1 8:-0.1687 9:-0.6899 
1 1:0.1811 2:-0.04785 3:-0.3666 4:-0.8866 5:0.1857 6:0.3055 7:-1 8:0.7323 9:0.1223 
1 1:-0.101 2:-0.06503 3:-0.3849 4:-0.8142 5:-0.6603 6:-0.5857 7:-1 8:0.05604 9:-0.4185 
1 1:-0.3941 2:-0.06994 3:-0.2468 4:-0.8876 5:-0.159 6:0.2399 7:-1 8:-0.1205 9:-0.3797 
1 1:-0.727 2:-0.001227 3:-0.1114 4:-0.5518 5:-0.6473 6:-0.5881 7:-1 8:0.2456 9:-0.3468 
1 1:-0.9564 2:-0.03558 3:-0.04844 4:-0.9002 5:-0.349 6:0.2215 7:-1 8:-0.7351 9:-0.9539 
1 1:-0.06276 2:-0.1436 3:-0.5958 4:-1 5:-0.2153 6:-0.1013 7:-1 8:0.7967 9:0.2572 
1 1:-0.4608 2:0.02086 3:0.5551 4:-0.88 5:0.144 6:0.4851 7:-1 8:-0.5894 9:-0.9527 
1 1:0.00304 2:-0.1755 3:0.1256 4:-0.9592 5:0.09158 6:-0.02331 7:-0.5243 8:0.7432 9:0.3088 
1 1:-0.8938 2:-0.0454 3:0.005515 4:-0.9656 5:-0.2073 6:0.2648 7:-1 8:-0.2397 9:-0.9818 
1 1:0.9644 2:-0.09448 3:-0.4979 4:-0.8294 5:0.2206 6:0.2469 7:-1 8:0.4891 9:0.125 
1 1:-0.883 2:0.001227 3:0.7227 4:-0.8364 5:-0.9065 6:-0.9045 7:-1 8:0.3901 9:0.05951 
1 1:0.8226 2:-0.4258 3:-0.6218 4:-0.7108 5:0.3472 6:0.4337 7:-0.1868 8:0.7612 9:-0.3441 
1 1:-0.3655 2:-0.04785 3:0.1204 4:-0.6216 5:0.5029 6:0.3309 7:-1 8:-0.06102 9:-0.6643 
1 1:-0.6287 2:-0.2049 3:-0.5938 4:-0.9607 5:-0.3626 6:0.2558 7:-1 8:0.4966 9:0.2743 
1 1:0.8206 2:-0.389 3:-0.7346 4:-1 5:0.1573 6:0.1413 7:-0.1868 8:0.7565 9:0.6348 
1 1:0.006732 2:-0.1166 3:-0.1742 4:-0.9557 5:-0.5869 6:-0.5497 7:-1 8:-0.1893 9:-0.5049 
1 1:-0.6371 2:-0.03804 3:-0.4808 4:-0.6166 5:-0.0108 6:-0.07126 7:-1 8:0.7615 9:0.1002 
1 1:-0.9177 2:0.01595 3:-0.2359 4:-0.6047 5:0.04897 6:0.3448 7:-1 8:-0.1566 9:-0.7263 
1 1:-0.3453 2:-0.1681 3:-0.5027 4:-0.9805 5:0.3552 6:0.04209 7:-1 8:-0.188 9:-0.7383 
1 1:-0.9435 2:-0.05031 3:0.5129 4:-0.8526 5:-0.2005 6:0.2021 7:-1 8:0.1208 9:-0.3231 
1 1:0.241 2:-0.1534 3:-0.8371 4:-0.9372 5:0.1392 6:0.0527 7:0.07499 8:0.7911 9:-0.294 
1 1:-0.9505 2:-0.0135 3:0.6113 4:-0.9534 5:-0.7985 6:-0.8195 7:-1 8:0.4393 9:-0.01221 
1 1:-0.5514 2:-0.1436 3:0.1146 4:-0.9696 5:-0.01494 6:0.1718 7:-1 8:0.3418 9:0.2169 
1 1:0.5177 2:-0.1288 3:0.1365 4:-0.786 5:0.5464 6:0.3607 7:0.07499 8:-0.1373 9:-0.653 
1 1:-0.7005 2:-0.1509 3:-0.709 4:-1 5:-0.3416 6:-0.03878 7:-1 8:-0.7441 9:-1 
1 1:0.7852 2:-0.1804 3:-0.7847 4:-1 5:0.386 6:0.1166 7:-1 8:-0.7033 9:-0.967 
1 1:0.9852 2:-0.08221 3:-0.5817 4:-0.9352 5:0.5041 6:0.3784 7:-1 8:0.6351 9:0.3588 
1 1:-0.0608 2:0.02577 3:-0.5643 4:-0.7746 5:0.486 6:0.3187 7:-1 8:0.6566 9:-0.3127 
1 1:-0.8167 2:0.03804 3:-0.1289 4:-0.5164 5:0.3919 6:0.3322 7:-1 8:0.6273 9:-0.3441 
1 1:-0.9418 2:0.001227 3:0.6583 4:-0.8384 5:-0.1537 6:0.1022 7:-1 8:0.311 9:-0.1549 
1 1:-0.8612 2:-0.1706 3:-0.6284 4:-0.9851 5:0.1821 6:0.2973 7:-1 8:0.7581 9:0.2471 
1 1:-0.2914 2:-0.09448 3:0.2829 4:-0.8701 5:-0.6455 6:-0.4018 7:-1 8:-0.7117 9:-0.9291 
1 1:-0.9268 2:-0.1362 3:0.04149 4:-0.9557 5:-0.1801 6:-0.03193 7:-1 8:-0.1466 9:-0.7879 
1 1:-0.9466 2:-0.0184 3:-0.5839 4:-0.8658 5:-0.3851 6:-0.07767 7:-1 8:0.713 9:-0.1925 
1 1:-0.6237 2:-0.4037 3:0.3081 4:-0.8507 5:0.4659 6:0.589 7:0.2889 8:-0.06009 9:-0.8228 
1 1:-0.9815 2:-0.006135 3:0.1713 4:-0.5221 5:-0.04276 6:0.2602 7:-0.5243 8:-0.3658 9:-0.6445 
1 1:0.1607 2:-0.1092 3:0.3411 4:-0.949 5:-0.5115 6:-0.3557 7:-0.1868 8:0.8446 9:-0.5077 
1 1:-0.03149 2:-0.09939 3:0.05981 4:-0.8744 5:0.2863 6:0.5753 7:-1 8:-0.3098 9:-0.6538 
1 1:-0.9646 2:-0.1067 3:0.0005939 4:-0.9835 5:-0.8381 6:-0.6325 7:-1 8:0.1357 9:-0.4371 
1 1:-0.5205 2:-0.1534 3:-0.782 4:-1 5:-0.2602 6:-0.1581 7:-1 8:0.273 9:-0.5177 
1 1:0.4886 2:-0.1485 3:-0.2456 4:-0.9353 5:0.07412 6:0.1957 7:-0.1868 8:-0.01463 9:-0.7127 
1 1:0.9774 2:-0.07975 3:-0.5777 4:-1 5:0.4049 6:0.3464 7:-1 8:0.0246 9:-0.484 
1 1:-0.8287 2:-0.1337 3:0.4367 4:-0.9418 5:-0.3975 6:-0.2273 7:-1 8:0.444 9:-0.6364 
1 1:-0.7051 2:-0.1092 3:-0.2237 4:-0.9911 5:-0.6059 6:-0.5609 7:-1 8:0.3724 9:-0.1874 
1 1:-0.676 2:-0.1018 3:-0.1357 4:-0.8199 5:-0.1046 6:-0.01425 7:-1 8:0.9813 9:0.2619 
1 1:0.9655 2:-0.2957 3:-0.4801 4:-0.731 5:0.3111 6:0.2049 7:0.07499 8:0.5193 9:-0.3096 
1 1:-0.873 2:0.01104 3:0.4496 4:-0.3492 5:0.2676 6:0.3663 7:-1 8:0.7326 9:0.03664 
1 1:-0.6571 2:-0.07975 3:0.2084 4:-0.9465 5:-0.7976 6:-0.7492 7:-1 8:0.5788 9:-0.1712 
1 1:-0.04929 2:-0.146 3:-0.1058 4:-0.9306 5:-0.4254 6:-0.08894 7:-1 8:0.6429 9:0.2088 
1 1:-0.5107 2:-0.173 3:-0.06897 4:-0.96 5:-0.09632 6:-0.09049 7:-1 8:0.8531 9:0.2126 
1 1:-0.8962 2:-0.2491 3:0.3113 4:-0.9818 5:0.04483 6:0.06552 7:-1 8:0.07441 9:-0.1506 
1 1:-0.9731 2:-0.05767 3:-0.1083 4:-0.845 5:-0.1354 6:0.5928 7:-1 8:0.1283 9:-0.3491 
1 1:-0.957 2:-0.003681 3:0.7149 4:-0.9769 5:-0.5786 6:-0.08386 7:-1 8:-0.01961 9:-1 
1 1:-0.7594 2:-0.003681 3:0.0005939 4:-0.5313 5:-0.3452 6:-0.09667 7:-1 8:0.6884 9:0.5011 
1 1:-0.8732 2:-0.08957 3:-0.4222 4:-0.9755 5:-0.2156 6:0.08209 7:-1 8:0.01494 9:-0.5127 
1 1:0.9561 2:-0.2442 3:-0.9525 4:-1 5:-0.1161 6:-0.1163 7:-0.5243 8:-0.3054 9:-0.7783 
1 1:-0.9557 2:-0.03804 3:0.3411 4:-0.4322 5:-0.3597 6:-0.2149 7:-1 8:0.4421 9:-0.2882 
1 1:-0.7488 2:-0.08466 3:0.5073 4:-0.9164 5:-0.05134 6:0.058 7:-1 8:-0.1354 9:-0.4402 
0.2777916094954704 1:-0.8775 2:-0.05521 3:0.1518 4:-0.9118 5:-0.06229 6:-0.02044 7:-1 8:0.6594 9:-0.3425 
1 1:-0.9587 2:-0.04785 3:0.6369 4:-0.9504 5:-0.1795 6:0.1334 7:-1 8:-0.1859 9:-0.3541 
1 1:-0.8966 2:0.0454 3:0.3768 4:-0.6989 5:-0.05459 6:0.2447 7:-1 8:0.5448 9:0.1743 
1 1:0.3898 2:-0.3693 3:-0.09426 4:-0.9409 5:0.2931 6:0.4723 7:0.2889 8:0.547 9:-0.06804 
1 1:-0.9529 2:-0.1239 3:-0.08238 4:-0.9835 5:-0.304 6:-0.08231 7:-1 8:-0.1961 9:-0.2506 
1 1:-0.9112 2:0.02086 3:0.4004 4:-0.7257 5:-0.3999 6:0.237 7:-1 8:-0.08811 9:-0.5348 
1 1:-0.8463 2:-0.07485 3:-0.03165 4:-0.7673 5:0.1821 6:0.4604 7:-1 8:0.2942 9:-0.06106 
1 1:0.9855 2:-0.465 3:-0.9357 4:-0.941 5:0.3236 6:0.2986 7:-0.1868 8:0.128 9:-0.5007 
1 1:0.5451 2:0.03804 3:-0.2634 4:-1 5:0.1454 6:0.1817 7:-1 8:0.4275 9:0.3762 
1 1:-0.9537 2:-0.07485 3:0.3411 4:-0.8962 5:-0.808 6:-0.7658 7:-1 8:0.1498 9:-0.5158 
1 1:0.934 2:-0.08712 3:-0.9218 4:-1 5:0.6698 6:0.3475 7:-1 8:0.4826 9:-0.1568 
1 1:0.9772 2:-0.4601 3:-0.88 4:-0.9513 5:0.2478 6:0.1141 7:0.2889 8:0.5399 9:-0.6569 
1 1:-0.7073 2:-0.1092 3:0.1255 4:-0.604 5:0.04335 6:0.1261 7:-1 8:0.5567 9:0.1933 
1 1:-0.07514 2:-0.02822 3:0.03606 4:-0.8559 5:0.1744 6:0.4796 7:-1 8:0.5872 9:-0.1564 
1 1:0.1018 2:-0.1215 3:0.2118 4:-0.9358 5:0.3742 6:0.501 7:-0.1868 8:0.68 9:-0.303 
1 1:0.9657 2:-0.8675 3:-0.6371 4:-0.9738 5:0.2487 6:0.2189 7:0.07499 8:0.8453 9:0.2107 
1 1:-0.732 2:-0.1485 3:0.07339 4:-0.9527 5:0.328 6:0.6255 7:-1 8:0.774 9:0.6441 
1 1:0.9805 2:-0.1509 3:0.3243 4:-0.8666 5:0.5804 6:0.6484 7:0.07499 8:-0.8789 9:-1 
1 1:-0.2456 2:-0.0773 3:-0.5833 4:-1 5:-0.3629 6:-0.4054 7:-1 8:0.04234 9:-0.4301 
1 1:-0.8995 2:-0.03558 3:0.3481 4:-0.7997 5:0.1733 6:0.2396 7:-1 8:0.4415 9:-0.4022 
1 1:-0.05885 2:-0.08712 3:-0.005684 4:-0.8493 5:-0.1283 6:-0.08717 7:-1 8:0.7927 9:0.1936 
1 1:-0.6669 2:-0.04785 3:0.5105 4:-0.8152 5:-0.157 6:0.1468 7:-1 8:0.5859 9:0.01221 
1 1:-0.7852 2:-0.119 3:-0.2195 4:-1 5:-0.1768 6:0.06839 7:-1 8:0.4477 9:-0.429 
1 1:-0.9296 2:-0.1117 3:-0.155 4:-0.8209 5:0.01435 6:0.3649 7:-1 8:0.3465 9:-0.36 
1 1:-0.8119 2:-0.384 3:-0.03334 4:-0.9189 5:0.1232 6:0.3667 7:0.4697 8:-0.764 9:-0.8166 
1 1:0.9507 2:-0.1706 3:-0.5704 4:-1 5:-0.1167 6:0.0116 7:-1 8:-0.3549 9:-0.5472 
1 1:0.9774 2:-0.06258 3:-0.9357 4:-0.9174 5:0.539 6:0.4149 7:-1 8:-0.1691 9:-0.5736 
1 1:-0.9199 2:-0.2663 3:-0.7506 4:-0.9726 5:-0.06613 6:0.1904 7:-1 8:0.2329 9:0.272 
1 1:-0.0671 2:-0.09202 3:0.1236 4:-0.7762 5:0.3105 6:0.4832 7:-0.1868 8:0.7295 9:0.09091 
1 1:0.41 2:-0.02577 3:-0.1129 4:-0.7495 5:0.7304 6:0.3963 7:-1 8:-0.6055 9:-0.8674 
1 1:-0.8096 2:-0.0184 3:0.1586 4:-0.7961 5:-0.2046 6:-0.106 7:-1 8:0.4113 9:-0.2049 
1 1:-0.8995 2:-0.02086 3:0.1384 4:-0.7838 5:0.1579 6:0.1066 7:-1 8:0.09558 9:-0.3165 
1 1:-0.05624 2:-0.07975 3:0.6936 4:-0.5253 5:0.05548 6:0.3073 7:0.2889 8:0.4835 9:-0.5336 
1 1:-0.8328 2:0.02331 3:-0.1392 4:-0.5072 5:0.2067 6:0.3466 7:-1 8:0.764 9:0.2654 
1 1:-0.4419 2:-0.02086 3:0.08968 4:-0.7448 5:0.4493 6:0.5784 7:-1 8:-0.6034 9:-0.9155 
1 1:-0.8675 2:0.03558 3:0.5327 4:-0.9732 5:-0.2487 6:0.2728 7:-1 8:0.3415 9:-0.3948 
1 1:-0.4986 2:-0.008589 3:-0.1114 4:-0.5819 5:0.2718 6:0.3249 7:-1 8:0.2522 9:-0.3964 
1 1:-0.9129 2:-0.1264 3:0.6747 4:-0.9703 5:-0.265 6:0.1066 7:-1 8:-0.358 9:-0.546 
1 1:-0.03931 2:-0.1607 3:-0.4068 4:-1 5:-0.3677 6:-0.09579 7:-1 8:0.5819 9:-0.1971 
1 1:-0.9859 2:0.02822 3:0.4901 4:-0.9078 5:-0.2138 6:0.02066 7:-1 8:-0.01899 9:-0.6848 
1 1:-0.8343 2:-0.05276 3:-0.2419 4:-0.9283 5:-0.2366 6:-0.2628 7:-1 8:0.1289 9:-0.617 
1 1:-0.9173 2:-0.02822 3:-0.5011 4:-0.9815 5:-0.6914 6:-0.6805 7:-1 8:0.707 9:0.05486 
1 1:0.223 2:-0.04785 3:0.1105 4:-0.5915 5:0.3585 6:0.1829 7:-1 8:0.05697 9:-0.07191 
1 1:-0.8469 2:-0.07485 3:-0.3089 4:-0.7673 5:-0.9302 6:-0.8047 7:-1 8:-0.3431 9:-0.8659 
1 1:-0.972 2:-0.006135 3:0.1735 4:-0.9306 5:-0.966 6:-0.9638 7:-1 8:-0.06849 9:-0.4995 
1 1:-0.9186 2:-0.03313 3:0.1155 4:-0.4282 5:0.00577 6:0.1985 7:-1 8:0.05199 9:-0.3351 
1 1:-0.7967 2:-0.06012 3:0.1258 4:-0.9137 5:0.0688 6:0.5819 7:-1 8:-0.02802 9:-0.3782 
0.7036138927010027 1:-0.9742 2:-0.04785 3:0.7742 4:-0.7858 5:-0.5505 6:-0.3795 7:-1 8:0.5072 9:0.5584 
1 1:-0.8938 2:-0.1681 3:-0.4838 4:-0.9627 5:-0.7005 6:-0.732 7:-1 8:-0.01152 9:-0.6201 
0.1464569363026287 1:-0.9709 2:-0.1141 3:0.5166 4:-0.9855 5:-0.9837 6:-0.9823 7:-1 8:0.5448 9:0.5096 
1 1:-0.9837 2:-0.2123 3:-0.3734 4:-1 5:-0.5866 6:-0.4469 7:-1 8:0.3104 9:-0.6441 
1 1:-0.04821 2:-0.06503 3:-0.3535 4:-0.9359 5:-0.2049 6:-0.1311 7:-1 8:0.7509 9:-0.02152 
1 1:-0.4378 2:-0.1264 3:-0.2549 4:-0.9385 5:-0.2123 6:-0.153 7:-1 8:0.4767 9:0.0975 
1 1:0.8756 2:-0.1681 3:-0.2529 4:-0.9805 5:0.2605 6:0.2215 7:-1 8:0.8144 9:0.4018 
1 1:0.1105 2:-0.1166 3:0.1177 4:-0.832 5:0.5467 6:0.4502 7:-0.5243 8:0.675 9:0.3991 
1 1:0.6738 2:-0.1313 3:-0.4842 4:-0.4654 5:0.3804 6:0.4281 7:0.07499 8:-0.3278 9:-0.9806 
1 1:-0.8919 2:-0.02822 3:0.3427 4:-0.9805 5:-0.05282 6:0.6639 7:-1 8:-0.1965 9:-0.7399 
1 1:0.701 2:-0.09202 3:-0.06745 4:-0.8934 5:0.2863 6:0.05845 7:-0.5243 8:0.3767 9:-0.1603 
1 1:-0.8104 2:-0.119 3:0.3082 4:-0.7316 5:-0.0685 6:0.2138 7:-1 8:0.3337 9:-0.441 
1 1:0.9646 2:-0.5337 3:-0.9462 4:-1 5:0.3742 6:0.3254 7:-0.1868 8:0.67 9:0.03508 
0.2664064571895643 1:-0.9385 2:-0.1926 3:0.1796 4:-0.9494 5:-0.6174 6:-0.04629 7:-1 8:0.08188 9:-0.5379 
1 1:-0.5064 2:-0.1706 3:-0.1911 4:-0.9025 5:-0.2727 6:0.1391 7:-1 8:0.7905 9:-0.06532 
1 1:-0.5077 2:-0.0773 3:0.7309 4:-0.9726 5:-0.5017 6:-0.5651 7:-1 8:0.2344 9:-0.2913 
1 1:0.2903 2:-0.1411 3:-0.5914 4:-1 5:0.2966 6:0.3243 7:-1 8:0.2338 9:-0.2029 
1 1:-0.5707 2:-0.06012 3:-0.05761 4:-0.8731 5:-0.1721 6:-0.08231 7:-1 8:0.8042 9:0.0785 
1 1:-0.01303 2:-0.02577 3:-0.1791 4:-0.8125 5:-0.02589 6:0.01713 7:-0.1868 8:0.05479 9:-0.9314 
1 1:-0.8284 2:0.04294 3:0.7248 4:-0.9848 5:-0.5479 6:-0.3912 7:-1 8:0.8207 9:0.2828 
1 1:-0.5364 2:0.03313 3:0.2341 4:-0.6566 5:0.09868 6:0.4524 7:-1 8:0.957 9:-0.06571 
1 1:0.1325 2:-0.3031 3:0.589 4:-0.9315 5:0.2102 6:0.1064 7:0.2889 8:0.3848 9:-0.498 
1 1:-0.8046 2:-0.1411 3:-0.7104 4:-1 5:-0.4807 6:-0.07679 7:-1 8:0.2612 9:-0.263 
1 1:-0.9731 2:-0.02822 3:0.1603 4:-0.8721 5:-0.04335 6:0.2116 7:-1 8:-0.4972 9:-0.7701 
1 1:-0.9438 2:-0.227 3:-0.7828 4:-0.9752 5:0.054 6:0.2631 7:-1 8:0.537 9:0.3522 
1 1:-0.9242 2:-0.2025 3:-0.7546 4:-1 5:-0.4366 6:0.0105 7:-1 8:0.4925 9:0.1692 
1 1:-0.5544 2:-0.2736 3:-0.5132 4:-0.9237 5:0.02944 6:0.04607 7:-0.5243 8:-0.4219 9:-0.7065 
1 1:-0.9637 2:-0.09202 3:0.6306 4:-0.9818 5:-0.7497 6:-0.5236 7:-1 8:0.3263 9:-0.4212 
1 1:-0.8119 2:-0.09202 3:0.1852 4:-0.995 5:-0.2528 6:0.1252 7:-1 8:0.2562 9:-0.2909 
1 1:-0.7266 2:-0.08712 3:0.5585 4:-0.9448 5:0.1238 6:0.3265 7:-1 8:0.6441 9:-0.06649 
1 1:-0.8699 2:-0.1239 3:0.08968 4:-0.9501 5:0.3786 6:0.3864 7:-1 8:0.972 9:0.3727 
1 1:0.02367 2:-0.06258 3:0.7302 4:-0.9772 5:0.1892 6:0.3011 7:-1 8:0.7578 9:0.4313 
1 1:0.9922 2:-0.05521 3:-0.9583 4:-0.5588 5:0.578 6:0.3833 7:-1 8:0.02958 9:-0.4592 
1 1:-0.8397 2:0.001227 3:0.2246 4:-0.6394 5:0.01909 6:0.03922 7:-1 8:-0.001245 9:-0.4658 
1 1:0.02345 2:-0.008589 3:-0.04929 4:-0.4929 5:0.2209 6:0.03812 7:-0.1868 8:0.7375 9:-0.1553 
1 1:-0.6009 2:-0.0184 3:-0.01332 4:-0.802 5:0.0901 6:0.4398 7:-1 8:-0.184 9:-0.6085 
1 1:-0.3383 2:-0.1558 3:0.2174 4:-0.9947 5:0.1641 6:0.2474 7:-1 8:0.6121 9:-0.4014 
1 1:-0.3535 2:-0.003681 3:0.3199 4:-0.7587 5:-0.1215 6:0.1846 7:-1 8:0.1289 9:-0.448 
1 1:-0.9199 2:-0.1288 3:-0.1917 4:-0.9911 5:0.0904 6:0.3431 7:-1 8:-0.1074 9:-0.3433 
1 1:-0.7468 2:-0.1067 3:0.1044 4:-0.8909 5:-0.138 6:-0.0706 7:-0.5243 8:-0.3353 9:-0.8876 
1 1:-0.5531 2:0.008589 3:0.07322 4:-0.7752 5:0.1454 6:0.1524 7:-1 8:0.7357 9:0.37 
1 1:-0.01564 2:0.001227 3:-0.2344 4:-0.6427 5:0.003699 6:0.1373 7:-1 8:0.321 9:-0.2793 
1 1:0.9507 2:-0.1975 3:-0.5704 4:-1 5:-0.0111 6:0.04121 7:-1 8:-0.3549 9:-0.624 
1 1:-0.01737 2:-0.2515 3:-0.7499 4:-0.9071 5:-0.2857 6:-0.05027 7:-1 8:0.5106 9:0.04982 
1 1:-0.07123 2:-0.02086 3:0.1178 4:-0.7191 5:-0.4511 6:-0.08297 7:-1 8:0.6395 9:0.1161 
1 1:-0.7865 2:-0.1313 3:0.1153 4:-0.644 5:-0.2679 6:-0.345 7:-1 8:0.2864 9:-0.4402 
1 1:-0.4684 2:-0.04785 3:0.3564 4:-0.7022 5:0.1685 6:0.6537 7:-1 8:0.5725 9:-0.2836 
1 1:-0.01042 2:-0.008589 3:0.8064 4:-0.9636 5:0.08418 6:0.1451 7:-1 8:0.849 9:0.2386 
1 1:-0.7461 2:-0.1509 3:0.1056 4:-0.9782 5:-0.8734 6:-0.7888 7:-1 8:0.165 9:-0.1029 
1 1:-0.955 2:-0.06258 3:-0.2292 4:-0.9855 5:-0.1209 6:0.1033 7:-1 8:0.2889 9:-0.3111 
1 1:0.9739 2:1 3:-0.9357 4:-0.917 5:0.51 6:0.3009 7:0.07499 8:0.358 9:-0.3875 
1 1:-0.04951 2:-0.04294 3:-0.2536 4:-0.556 5:0.4961 6:0.4237 7:-0.5243 8:0.5946 9:-0.1673 
1 1:-0.6819 2:-0.1092 3:-0.2434 4:-0.9217 5:-0.6662 6:-0.5603 7:-1 8:0.1936 9:-0.1157 
1 1:-0.8612 2:-0.1509 3:0.6052 4:-0.9627 5:0.02678 6:0.1042 7:-1 8:0.8039 9:-0.5142 
1 1:-0.07166 2:-0.2491 3:-0.4122 4:-0.4571 5:0.5766 6:0.6564 7:-0.5243 8:0.8453 9:0.3359 
1 1:-0.8795 2:-0.01104 3:0.3612 4:-0.9666 5:-0.4618 6:-0.03569 7:-1 8:0.1526 9:-0.5739 
1 1:0.9566 2:-0.1828 3:-0.9689 4:-0.7441 5:0.4502 6:0.1124 7:-0.5243 8:-0.08717 9:-0.6158 
1 1:0.9811 2:-0.1239 3:-0.7959 4:-0.9223 5:0.6467 6:0.3751 7:-1 8:-0.858 9:-1 
1 1:-0.9631 2:0.01595 3:0.7076 4:-0.9782 5:-0.5245 6:-0.06021 7:-1 8:-0.02989 9:-0.6399 
1 1:-0.6506 2:-0.08957 3:-0.182 4:-0.6728 5:-0.2156 6:0.3199 7:-1 8:0.9418 9:0.4739 
1 1:-0.8619 2:0.07239 3:-0.1392 4:-0.5092 5:0.1419 6:0.3466 7:-1 8:0.764 9:0.5646 
1 1:-0.8569 2:-0.0454 3:0.589 4:-0.9874 5:0.1969 6:0.6009 7:-1 8:0.3932 9:0.1576 
1 1:-0.3203 2:-0.02577 3:0.3081 4:-0.8185 5:-0.3727 6:-0.1351 7:-1 8:0.3537 9:-0.1514 
1 1:0.1014 2:-0.1436 3:0.474 4:-0.8053 5:0.212 6:0.2231 7:-1 8:0.8621 9:0.3534 
0.03499978689537066 1:-0.9722 2:0.06748 3:0.306 4:-0.6219 5:-0.06732 6:0.09225 7:-1 8:0.8736 9:0.4995 
1 1:-0.8252 2:-0.1706 3:-0.6662 4:-1 5:-0.2901 6:-0.04364 7:-1 8:0.4757 9:-0.04323 
1 1:0.1325 2:-0.2859 3:0.551 4:-0.9415 5:-0.001036 6:0.1276 7:0.07499 8:0.4197 9:-0.4142 
1 1:-0.9294 2:-0.2196 3:-0.1974 4:-0.8823 5:-0.6775 6:-0.597 7:-1 8:-0.1703 9:-0.3712 
1 1:-0.4439 2:-0.2196 3:-0.5464 4:-0.9725 5:-0.0904 6:0.2061 7:-0.5243 8:-0.3238 9:-0.743 
1 1:-0.9112 2:-0.2196 3:0.5037 4:-0.8618 5:-0.2546 6:0.004751 7:-1 8:0.0137 9:-0.4852 
1 1:-0.3928 2:-0.2442 3:0.1217 4:-0.9362 5:0.1292 6:0.2651 7:-1 8:-0.08157 9:-0.8728 
1 1:-0.8371 2:-0.1337 3:-0.02028 4:-0.9422 5:0.2117 6:0.5861 7:-1 8:0.4075 9:-0.1072 
1 1:-0.8979 2:0.09448 3:0.285 4:-0.9845 5:-0.9065 6:-0.8789 7:-1 8:0.34 9:-0.3704 
1 1:-0.05733 2:-0.02331 3:-0.3932 4:-0.9931 5:-0.52 6:-0.22 7:-1 8:0.3359 9:-0.1491 
1 1:-0.9318 2:-0.07485 3:0.2731 4:-0.9418 5:-0.08744 6:0.3404 7:-1 8:0.1647 9:-0.2816 
1 1:-0.1952 2:-0.03313 3:-0.07406 4:-0.9194 5:-0.2733 6:-0.01293 7:-1 8:0.8039 9:0.2382 
1 1:-0.7885 2:0.0135 3:0.1759 4:-0.7782 5:-0.13 6:0.1996 7:-1 8:0.6124 9:0.09052 
1 1:0.96 2:-0.3006 3:-0.5716 4:-0.9656 5:0.539 6:0.4226 7:-1 8:0.3549 9:0.3506 
1 1:0.05733 2:0.09202 3:-0.3349 4:-0.3073 5:0.4727 6:0.4235 7:-0.1868 8:0.5688 9:-0.7069 
1 1:-0.8567 2:-0.06258 3:-0.0688 4:-0.6926 5:0.5671 6:0.7673 7:-1 8:0.8994 9:0.6988 
1 1:-0.8456 2:-0.1877 3:-0.4794 4:-0.5274 5:-0.4011 6:-0.1952 7:-1 8:0.6856 9:0.2053 
1 1:-0.9168 2:0.006135 3:0.7304 4:-0.925 5:-0.4215 6:-0.1455 7:-1 8:0.5358 9:-0.4332 
1 1:-0.7768 2:-0.02822 3:-0.3325 4:-0.9491 5:-0.5662 6:-0.5508 7:-1 8:0.04639 9:-0.7422 
1 1:-0.8004 2:-0.2908 3:-0.8091 4:-0.9412 5:-0.02352 6:0.2712 7:0.2889 8:-0.6143 9:-1 
1 1:-0.7084 2:-0.0135 3:0.2571 4:-0.9719 5:-0.04453 6:0.1364 7:-1 8:0.6404 9:0.2181 
1 1:-0.8938 2:-0.0454 3:0.005515 4:-0.9656 5:-0.2073 6:0.2648 7:-1 8:-0.2397 9:-1 
1 1:-0.8035 2:-0.06748 3:0.5536 4:-0.9491 5:-0.1478 6:-0.05403 7:-1 8:0.4595 9:-0.5228 
1 1:-0.2406 2:-0.0454 3:0.1185 4:-0.4179 5:0.5375 6:0.5196 7:-1 8:0.8341 9:-0.1002 
1 1:-0.8463 2:-0.1853 3:-0.8554 4:-1 5:0.005178 6:0.279 7:-1 8:0.4163 9:0.09634 
1 1:0.9765 2:-0.03313 3:-0.9357 4:-0.6523 5:0.4686 6:0.2834 7:-1 8:-0.264 9:-0.3673 
1 1:-0.9468 2:0.01104 3:0.4521 4:-0.9974 5:-0.9479 6:-0.9125 7:-1 8:0.3882 9:-0.0723 
1 1:0.3338 2:-0.06258 3:0.05455 4:-0.803 5:0.6733 6:0.6049 7:-1 8:0.5813 9:-0.1053 
1 1:-0.9613 2:-0.08466 3:0.6766 4:-0.9977 5:-0.8032 6:-0.703 7:-1 8:0.3587 9:-0.5491 
1 1:0.9755 2:-0.07485 3:-0.7889 4:-0.8532 5:0.5479 6:0.3137 7:-1 8:-0.0467 9:-0.2797 
1 1:-0.3164 2:-0.0454 3:0.2609 4:-0.9848 5:-0.283 6:0.2326 7:-1 8:0.358 9:-0.004458 
1 1:0.6549 2:0.04785 3:-0.5117 4:-0.8331 5:-0.1928 6:0.02265 7:-1 8:0.3157 9:-0.3115 
1 1:-0.9629 2:-0.06994 3:0.8047 4:-0.886 5:-0.7769 6:-0.7691 7:-1 8:0.2248 9:-0.2863 
1 1:-0.5891 2:0.04785 3:0.02129 4:-0.9967 5:0.1179 6:0.271 7:-1 8:-0.4932 9:-0.8736 
1 1:-0.07079 2:-0.1117 3:-0.07983 4:-1 5:-0.1401 6:0.1568 7:-1 8:-0.1849 9:-0.603 
1 1:0.4877 2:-0.0454 3:0.3021 4:-0.885 5:0.4668 6:0.467 7:-1 8:-0.4443 9:-0.9415 
1 1:0.4221 2:-0.001227 3:-0.5899 4:-0.8655 5:0.2715 6:0.05557 7:-1 8:0.3092 9:-0.2902 
1 1:0.04387 2:-0.06748 3:0.2115 4:-0.8777 5:0.01938 6:0.3572 7:-0.1868 8:0.3316 9:-0.2154 
1 1:-0.9514 2:-0.07975 3:-0.2734 4:-0.9812 5:-0.1886 6:0.5715 7:-1 8:0.5258 9:-0.51 
1 1:0.4 2:-0.1485 3:-0.5683 4:-0.803 5:0.2011 6:0.2094 7:-1 8:0.3092 9:0.004458 
1 1:0.01368 2:-0.1018 3:-0.6603 4:-0.9882 5:0.09217 6:-0.01403 7:-0.5243 8:0.04701 9:-0.7883 
1 1:-0.4282 2:-0.1607 3:-0.3534 4:-0.9455 5:-0.1037 6:0.2295 7:-1 8:0.7597 9:0.5429 
1 1:0.3322 2:-0.2196 3:-0.171 4:-0.8635 5:0.5378 6:0.4016 7:-0.1868 8:0.5548 9:-0.04051 
1 1:-0.8326 2:-0.1706 3:0.1414 4:-0.9881 5:-0.3813 6:0.07303 7:-1 8:0.1815 9:-0.6209 
1 1:-0.9481 2:-0.02577 3:-0.2157 4:-0.996 5:-0.1451 6:0.3596 7:-1 8:-0.278 9:-0.8383 
1 1:0.5125 2:0.01104 3:-0.2612 4:0.01829 5:0.2523 6:0.1117 7:-0.5243 8:0.03861 9:-0.624 
1 1:-0.714 2:0.02577 3:0.2424 4:-0.6338 5:0.2357 6:0.5651 7:-1 8:-0.5 9:-1 
1 1:0.7025 2:-0.01104 3:0.04284 4:-0.2345 5:0.3055 6:0.2909 7:-1 8:0.3531 9:0.07075 
1 1:-0.07231 2:-0.09202 3:0.09918 4:-0.8569 5:-0.1188 6:0.3541 7:-1 8:0.7568 9:0.731 
1 1:0.9939 2:-0.1681 3:-0.7935 4:-0.9422 5:0.5455 6:0.216 7:-1 8:-0.2765 9:-0.5053 
1 1:-0.9144 2:0.02086 3:0.2061 4:-0.9266 5:-0.2511 6:-0.005856 7:-1 8:0.3752 9:-0.5677 
1 1:-0.932 2:-0.2417 3:-0.709 4:-1 5:-0.6647 6:-0.4851 7:-1 8:0.1314 9:-0.06183 
1 1:0.08751 2:-0.5485 3:-0.2595 4:-0.9672 5:0.0182 6:0.2441 7:-0.1868 8:0.4851 9:-0.04478 
1 1:0.99 2:-0.04785 3:-0.9055 4:-0.9287 5:0.4561 6:0.3928 7:-0.5243 8:-0.1314 9:-0.6871 
1 1:0.1598 2:-0.05521 3:0.05184 4:-0.9851 5:-0.0004439 6:0.09844 7:-1 8:0.7923 9:0.2499 
1 1:0.1978 2:-0.7571 3:-0.6725 4:-0.8902 5:0.1872 6:0.1287 7:0.2889 8:0.09247 9:-0.5844 
1 1:-0.7583 2:-0.1337 3:-0.4156 4:-0.9848 5:-0.5742 6:-0.6595 7:-1 8:0.2612 9:0.07773 
1 1:-0.09142 2:-0.1362 3:-0.8176 4:-0.9246 5:-0.2824 6:0.01248 7:-1 8:0.3347 9:-0.2692 
1 1:-0.7659 2:-0.08221 3:-0.05896 4:-0.9246 5:0.1354 6:0.5004 7:-1 8:0.05791 9:-0.5817 
1 1:-0.9047 2:0.03804 3:0.68 4:-0.7779 5:0.1155 6:0.4635 7:-1 8:0.618 9:-0.1898 
1 1:0.003257 2:0.02331 3:-0.2054 4:-0.6189 5:-0.05548 6:0.2381 7:-1 8:-0.2659 9:-0.6212 
1 1:-0.05733 2:-0.2393 3:-0.0442 4:-1 5:-0.4165 6:-0.08452 7:-1 8:0.7045 9:0.09789 
1 1:-0.3572 2:-0.119 3:-0.06931 4:-0.9861 5:0.2289 6:0.07767 7:-1 8:-0.2326 9:-0.6298 
1 1:-0.937 2:-0.1656 3:-0.3474 4:-1 5:-0.1135 6:0.3519 7:-1 8:0.2559 9:-0.3499 
1 1:-0.8512 2:0.006135 3:-0.2018 4:-0.9686 5:-0.03921 6:0.2889 7:-1 8:0.4433 9:-0.2413 
0.6897319546970352 1:-0.9175 2:-0.3104 3:-0.6973 4:-1 5:-0.5982 6:-0.4138 7:-0.5243 8:-0.04296 9:-0.2526 
1 1:-0.07275 2:-0.3988 3:-0.3727 4:-0.8559 5:-0.7677 6:-0.7017 7:0.2889 8:-0.5009 9:-0.8221 
1 1:-0.6897 2:-0.0184 3:-0.05828 4:-0.7749 5:0.1093 6:0.4043 7:-1 8:-0.7313 9:-1 
1 1:-0.836 2:-0.0454 3:0.7582 4:-0.9203 5:-0.1096 6:0.03922 7:-1 8:0.6255 9:-0.08897 
1 1:-0.8751 2:-0.06994 3:0.7243 4:-0.8741 5:-0.6452 6:-0.5859 7:-1 8:0.293 9:-0.05873 
1 1:-0.9494 2:-0.1067 3:-0.643 4:-0.799 5:-0.1445 6:0.01447 7:-1 8:-0.7677 9:-1 
1 1:0.7014 2:-0.1436 3:0.09103 4:-0.8747 5:0.2147 6:0.3033 7:-1 8:0.8141 9:0.8973 
1 1:-0.9149 2:-0.1215 3:-0.05404 4:-0.9438 5:-0.3579 6:-0.1303 7:-1 8:-0.02086 9:-0.6623 
1 1:0.9192 2:-0.1387 3:0.005854 4:-0.8727 5:-0.2676 6:-0.2474 7:0.07499 8:-0.1199 9:-0.6015 
1 1:-0.8087 2:-0.06748 3:-0.08272 4:-1 5:-0.7423 6:-0.5894 7:-1 8:0.2092 9:-0.3464 
1 1:-0.01021 2:-0.1902 3:0.3656 4:-0.97 5:0.054 6:0.4513 7:-0.5243 8:0.6083 9:0.2444 
1 1:-0.7448 2:-0.09939 3:0.1441 4:-0.9494 5:-0.9145 6:-0.8831 7:-1 8:-0.08157 9:-0.1262 
1 1:-0.9134 2:-0.0454 3:0.7168 4:-0.8513 5:-0.8293 6:-0.8396 7:-1 8:0.4502 9:0.1964 
1 1:0.9566 2:-0.1828 3:-0.9357 4:-1 5:0.4626 6:0.1393 7:-0.5243 8:0.391 9:-0.8364 
1 1:-0.917 2:-0.06503 3:0.1167 4:-0.9313 5:-0.1235 6:0.1121 7:-1 8:0.2992 9:-0.5247 
1 1:-0.5609 2:-0.2074 3:-0.5385 4:-0.9808 5:-0.3129 6:-0.01933 7:-1 8:-0.1594 9:-0.6127 
1 1:-0.5865 2:-0.3767 3:-0.4647 4:-1 5:-0.5763 6:-0.3914 7:-1 8:-0.1943 9:-0.4301 
1 1:0.8621 2:-0.2368 3:-0.7755 4:-1 5:0.2676 6:0.07855 7:-1 8:0.09963 9:0.05563 
1 1:-0.5173 2:-0.0454 3:0.7845 4:-0.9511 5:-0.5695 6:-0.5238 7:-1 8:0.3577 9:0.1211 
1 1:-0.8515 2:0.001227 3:0.2716 4:-0.686 5:-0.6275 6:-0.5422 7:-1 8:0.5548 9:-0.7984 
1 1:0.04669 2:-0.07485 3:-0.03385 4:-0.9289 5:-0.1718 6:-0.1612 7:-1 8:0.8107 9:0.372 
1 1:0.4528 2:-0.06994 3:-0.1871 4:-0.8913 5:-0.05282 6:0.1367 7:-1 8:0.5548 9:0.1855 
1 1:-0.04712 2:-0.06503 3:-0.4903 4:-0.9141 5:-0.2978 6:0.1102 7:-1 8:0.5146 9:-0.3506 
1 1:0.8056 2:0.003681 3:0.04759 4:-0.6374 5:0.5331 6:0.3309 7:-1 8:-0.278 9:-0.6519 
1 1:0.3336 2:-0.2761 3:-0.848 4:-1 5:-0.1013 6:-0.09336 7:-0.5243 8:0.5837 9:0.1235 
0.3553018208382123 1:-0.9045 2:0.04049 3:0.008229 4:-0.5965 5:0.294 6:0.9578 7:-0.5243 8:0.6071 9:-0.6108 
1 1:0.2486 2:-0.2025 3:-0.1947 4:-0.9392 5:-0.03802 6:-0.02862 7:-1 8:0.5548 9:0.05679 
1 1:-0.04387 2:-0.1337 3:0.1329 4:-1 5:-0.2884 6:-0.2273 7:-0.1868 8:0.02366 9:-0.5635 
1 1:-0.5996 2:-0.07975 3:-0.3147 4:-0.7984 5:0.05903 6:-0.03701 7:-1 8:0.9371 9:-0.1297 
1 1:-0.9705 2:-0.006135 3:0.361 4:-0.4831 5:-0.5854 6:-0.5145 7:-1 8:0.4166 9:0.2053 
1 1:-0.01846 2:-0.2074 3:-0.7105 4:-0.919 5:-0.7967 6:-0.5231 7:0.07499 8:-0.5479 9:-0.936 
1 1:-0.9299 2:-0.06012 3:0.776 4:-0.9577 5:-0.5615 6:-0.3225 7:-1 8:-0.04047 9:-0.6495 
1 1:-0.7609 2:0.02331 3:0.6517 4:-0.9375 5:0.05163 6:0.0295 7:-1 8:-0.3204 9:-0.7108 
1 1:0.3464 2:-0.1951 3:-0.5527 4:-0.8281 5:0.7364 6:0.6034 7:0.2889 8:0.05417 9:-0.672 
1 1:-0.8143 2:-0.06012 3:0.3316 4:-0.9246 5:-0.6695 6:-0.2359 7:-1 8:-0.3879 9:-0.4774 
1 1:-0.9233 2:-0.08957 3:0.4669 4:-0.9974 5:-0.9657 6:-0.8992 7:-1 8:0.2154 9:-0.5507 
1 1:-0.03474 2:0.003681 3:0.6338 4:-0.9141 5:0.228 6:0.1866 7:-1 8:0.6715 9:0.37 
1 1:-0.7811 2:-0.04294 3:-0.331 4:-0.9488 5:-0.3893 6:-0.3327 7:-1 8:0.5392 9:-0.2231 
1 1:-0.8951 2:-0.3153 3:-0.4524 4:-1 5:0.01494 6:0.02442 7:-1 8:-0.04701 9:-0.3161 
1 1:-0.3244 2:-0.2319 3:-0.7859 4:-1 5:-0.01139 6:0.13 7:-1 8:0.3219 9:0.346 
1 1:0.3785 2:-0.06012 3:0.05387 4:-0.6751 5:0.3304 6:0.2138 7:-1 8:0.4384 9:0.4255 
1 1:-0.8736 2:-0.001227 3:-0.05235 4:-0.6966 5:0.1194 6:0.2978 7:-1 8:0.7223 9:0.1432 
1 1:-0.575 2:0.04294 3:0.6623 4:-0.7759 5:0.1244 6:0.2997 7:-1 8:0.8366 9:0.4832 
1 1:-0.5679 2:-0.06994 3:-0.201 4:-0.9365 5:-0.06939 6:-0.0337 7:-1 8:0.2818 9:-0.2278 
1 1:-0.007818 2:-0.1951 3:0.2733 4:-0.8851 5:-0.0256 6:-0.01713 7:-0.5243 8:0.5093 9:0.1056 
1 1:-0.6684 2:-0.1239 3:-0.5078 4:-1 5:-0.383 6:-0.09446 7:-1 8:-0.2307 9:-0.2464 
1 1:-0.2862 2:0.006135 3:0.2926 4:-0.8975 5:-0.4307 6:-0.3985 7:-1 8:0.7715 9:0.5367 
1 1:-0.7828 2:-0.05767 3:-0.4855 4:-0.9788 5:-0.6822 6:-0.1959 7:-1 8:0.4116 9:-0.1367 
1 1:-0.6803 2:-0.08712 3:-0.4387 4:-0.7825 5:0.2096 6:0.3128 7:-1 8:0.7565 9:0.06222 
1 1:-0.08621 2:-0.3178 3:-0.8315 4:-0.8861 5:-0.1087 6:0.3362 7:0.4697 8:0.3303 9:-0.439 
0.02804406301619091 1:-0.03127 2:-0.1166 3:0.8196 4:-0.9431 5:0.0975 6:0.119 7:-0.1868 8:0.8313 9:0.4057 
1 1:-0.8276 2:-0.2221 3:-0.08289 4:-0.8516 5:0.1528 6:0.4354 7:-1 8:0.783 9:-0.2293 
1 1:-0.879 2:-0.1926 3:-0.4161 4:-0.8126 5:-0.4085 6:-0.2359 7:-1 8:-0.1071 9:-0.6383 
1 1:0.7852 2:-0.1558 3:-0.7847 4:-0.9266 5:0.3114 6:0.1904 7:-1 8:-0.09371 9:-0.6945 
1 1:0.9692 2:-0.3791 3:-0.924 4:-0.9664 5:0.4336 6:0.4056 7:0.2889 8:-0.5237 9:-0.9577 
1 1:-0.7983 2:-0.01104 3:0.6282 4:-0.9693 5:-0.3298 6:-0.2944 7:-1 8:-0.06227 9:-0.2398 
1 1:-0.8675 2:-0.04785 3:-0.2526 4:-0.9788 5:-0.9544 6:-0.9213 7:-1 8:0.07316 9:0.1235 
1 1:0.07796 2:-0.362 3:-0.2283 4:-0.9769 5:0.2765 6:0.7342 7:0.07499 8:0.3599 9:-0.1033 
1 1:-0.06775 2:-0.08712 3:-0.325 4:-0.7944 5:0.02204 6:0.02177 7:-1 8:0.8176 9:0.6247 
1 1:0.2035 2:-0.1043 3:-0.5017 4:-0.9078 5:0.2644 6:0.2005 7:-1 8:0.5053 9:0.1568 
1 1:-0.06819 2:-0.05276 3:0.3983 4:-0.3773 5:0.2523 6:0.2427 7:-1 8:0.4443 9:-0.546 
1 1:0.9755 2:-0.02086 3:0.06473 4:-0.5588 5:0.2197 6:0.1835 7:-1 8:-0.562 9:-1 
1 1:-0.006515 2:0.003681 3:-0.8095 4:0.2329 5:-0.05962 6:0.0005524 7:-1 8:-0.03113 9:-0.5677 
1 1:-0.8304 2:-0.1239 3:0.1134 4:-0.9663 5:-0.4706 6:-0.2907 7:-1 8:0.1712 9:-0.4732 
1 1:-0.4347 2:-0.07239 3:-0.0722 4:-0.5009 5:-0.1312 6:0.0938 7:-1 8:0.4452 9:-0.05757 
1 1:-0.05168 2:-0.02331 3:0.2631 4:-0.9845 5:-0.4875 6:-0.5196 7:-1 8:0.5149 9:-0.3351 
1 1:-0.873 2:-0.1436 3:-0.1937 4:-0.6394 5:-0.09987 6:0.03613 7:-1 8:0.008095 9:-0.439 
1 1:-0.06384 2:-0.001227 3:0.175 4:-0.9656 5:-0.5671 6:-0.5353 7:-1 8:0.3088 9:-0.04516 
1 1:0.5353 2:-0.1607 3:-0.7022 4:-1 5:0.01406 6:0.2136 7:-1 8:0.1283 9:-0.1626 
0.7254955152011462 1:-0.9349 2:-0.2221 3:-0.6406 4:-0.9071 5:-0.2321 6:0.378 7:-1 8:0.7733 9:-0.03702 
1 1:-0.7911 2:-0.05521 3:-0.08764 4:-0.7415 5:-0.6997 6:-0.6392 7:-1 8:0.3309 9:-0.02966 
1 1:0.352 2:-0.1337 3:0.3013 4:-0.9631 5:0.2665 6:0.406 7:-0.5243 8:0.5103 9:0.2057 
1 1:-0.6512 2:-0.1313 3:-0.3352 4:-0.9762 5:-0.2851 6:0.02884 7:-1 8:0.7095 9:0.1797 
1 1:0.3698 2:-0.1926 3:-0.0912 4:-0.537 5:0.1534 6:0.1705 7:-0.1868 8:0.7755 9:0.04671 
1 1:-0.8078 2:-0.02822 3:0.1384 4:-0.9084 5:-0.1863 6:0.1974 7:-1 8:0.4888 9:-0.2188 
1 1:-0.8026 2:-0.2098 3:-0.7499 4:-0.9418 5:-0.2709 6:0.0938 7:-1 8:0.4533 9:-0.1258 
1 1:0.2903 2:-0.1264 3:-0.5914 4:-1 5:0.4354 6:0.3243 7:-1 8:0.2338 9:-0.2378 
1 1:0.9872 2:-0.01104 3:-0.6063 4:-0.8632 5:0.5917 6:0.3486 7:-1 8:0.2105 9:-0.1394 
1 1:-0.5798 2:0.03313 3:0.2083 4:-0.919 5:0.1892 6:0.2171 7:-1 8:0.4586 9:0.2611 
1 1:-0.02562 2:-0.04049 3:0.5709 4:-0.902 5:0.3786 6:0.5638 7:-0.1868 8:0.4735 9:-0.5546 
1 1:-0.9722 2:0.02577 3:0.7799 4:-0.5736 5:-0.5266 6:-0.09336 7:-1 8:0.7674 9:0.7922 
1 1:0.3785 2:-0.1288 3:-0.1085 4:-0.8007 5:0.2676 6:0.2016 7:-1 8:0.7425 9:0.05486 
1 1:-0.116 2:-0.08221 3:-0.2611 4:-0.9313 5:-0.04217 6:0.2624 7:-1 8:0.5078 9:0.1157 
1 1:-0.7507 2:-0.1632 3:-0.4017 4:-0.9772 5:-0.01879 6:0.05425 7:-1 8:-0.1286 9:-0.6875 
1 1:-0.7314 2:-0.1117 3:0.3279 4:-0.9841 5:-0.06495 6:0.2299 7:-1 8:0.03456 9:-0.3223 
1 1:-0.7479 2:-0.003681 3:-0.3405 4:-0.9177 5:0.2934 6:0.2564 7:-1 8:0.7503 9:0.3941 
1 1:-0.3175 2:-0.06994 3:-0.3233 4:-0.9346 5:-0.4831 6:-0.5391 7:-1 8:0.953 9:0.8593 
1 1:-0.02714 2:0.06012 3:-0.2558 4:-0.5974 5:-0.05696 6:0.1846 7:-1 8:0.1554 9:-0.09672 
1 1:0.1837 2:-0.02822 3:-0.136 4:-0.6505 5:0.6585 6:0.6873 7:-0.5243 8:0.5153 9:-0.6108 
1 1:-0.9051 2:-0.1534 3:-0.2061 4:-0.9035 5:-0.3777 6:-0.2156 7:-1 8:0.5174 9:-0.6856 
1 1:-0.9592 2:-0.09693 3:0.04692 4:-0.808 5:0.04424 6:0.6929 7:-1 8:0.4256 9:-0.6085 
1 1:-0.7731 2:-0.1534 3:-0.6544 4:-1 5:-0.2197 6:0.1552 7:-1 8:-0.1482 9:-0.2991 
1 1:-0.5398 2:-0.04294 3:0.2151 4:-0.8658 5:-0.2431 6:0.1521 7:-1 8:0.4991 9:0.3762 
1 1:-0.8853 2:-0.06748 3:0.4399 4:-0.9438 5:-0.631 6:-0.1862 7:-1 8:0.1747 9:-0.9174 
1 1:-0.8565 2:-0.06012 3:0.2137 4:-0.9851 5:-0.3978 6:-0.1537 7:-1 8:0.1009 9:-0.4363 
1 1:-0.7405 2:-0.08466 3:-0.2078 4:-0.6391 5:0.1105 6:0.1963 7:-1 8:0.7992 9:0.3289 
1 1:0.9305 2:-0.2172 3:-0.7703 4:-0.7316 5:0.1469 6:0.009391 7:-1 8:0.622 9:0.6515 
1 1:-0.2076 2:-0.04294 3:0.4465 4:-0.9141 5:-0.3168 6:-0.2226 7:-1 8:0.5514 9:0.3526 
1 1:0.9238 2:-0.1607 3:-0.8118 4:-0.8949 5:0.6221 6:0.4392 7:-1 8:0.04826 9:-0.125 
1 1:-0.8767 2:0.04785 3:-0.04641 4:-0.5918 5:-0.3097 6:0.04497 7:-1 8:0.5012 9:-0.1355 
1 1:0.02237 2:-0.1215 3:-0.6077 4:-1 5:0.194 6:0.0801 7:-1 8:0.004981 9:-0.3534 
1 1:-0.3173 2:-0.2196 3:-0.2115 4:-1 5:-0.2381 6:-0.09535 7:-1 8:0.8773 9:0.1917 
1 1:-0.0734 2:0.03313 3:-0.06677 4:-0.524 5:-0.2345 6:0.1546 7:-1 8:0.1924 9:-0.3875 
1 1:-0.8445 2:0.02331 3:0.3031 4:-0.7485 5:-0.2324 6:-0.2023 7:-1 8:0.8029 9:-0.00911 
1 1:-0.924 2:-0.1166 3:-0.5015 4:-0.9772 5:-0.7035 6:-0.705 7:-1 8:-0.04763 9:-0.7523 
1 1:-0.3034 2:0.003681 3:0.7687 4:-0.7511 5:0.7062 6:0.5519 7:-1 8:0.359 9:0.1851 
1 1:-0.5464 2:-0.2049 3:-0.1838 4:-0.9838 5:-0.06821 6:0.01845 7:-1 8:0.2385 9:-0.02772 
1 1:-0.5368 2:0.003681 3:0.05472 4:-0.5703 5:0.2295 6:0.3735 7:0.07499 8:0.04016 9:-0.6298 
1 1:-0.3379 2:0.02086 3:-0.2582 4:-0.8671 5:-0.06465 6:-0.01381 7:-1 8:0.4972 9:-0.1242 
1 1:0.9453 2:0.04294 3:-0.4448 4:-0.7287 5:0.4437 6:0.3614 7:-1 8:0.1647 9:-0.5402 
1 1:-0.9383 2:-0.06994 3:0.388 4:-0.9964 5:-0.7754 6:-0.6124 7:-1 8:-0.5355 9:-0.7038 
1 1:-0.5739 2:-0.0454 3:0.0157 4:-0.9529 5:-0.1741 6:0.03768 7:-1 8:0.5218 9:-0.09556 
1 1:-0.4 2:-0.09202 3:-0.8066 4:-0.9391 5:0.05459 6:0.222 7:-1 8:0.2687 9:-0.3367 
1 1:0.6078 2:0.0454 3:-0.7701 4:-0.007051 5:0.4547 6:0.1775 7:-1 8:0.6999 9:0.1801 
1 1:0.5131 2:-0.05767 3:-0.9589 4:-0.6874 5:0.06258 6:-0.1433 7:0.2889 8:0.1006 9:-0.3386 
1 1:-0.909 2:-0.07975 3:0.1703 4:-0.9645 5:-0.5875 6:-0.1269 7:-1 8:-0.6127 9:-1 
1 1:-0.6649 2:-0.008589 3:0.5476 4:-0.8648 5:0.2265 6:0.4138 7:-1 8:0.2992 9:-0.02539 
1 1:-0.03279 2:-0.03067 3:0.3623 4:-0.7348 5:-0.01524 6:0.02066 7:-0.5243 8:0.5321 9:0.227 
1 1:0.3322 2:-0.02577 3:-0.1584 4:-0.9895 5:0.4331 6:0.2838 7:-0.5243 8:0.5548 9:-0.03315 
1 1:0.9379 2:-0.08221 3:-0.7214 4:-1 5:0.006066 6:0.06574 7:-1 8:-0.1448 9:-0.629 
1 1:-0.8858 2:-0.1043 3:-0.3875 4:-0.9672 5:-0.2827 6:-0.04629 7:-0.5243 8:0.08998 9:-0.6127 
1 1:-0.818 2:-0.05521 3:-0.01451 4:-0.6505 5:-0.5493 6:-0.5543 7:-1 8:0.6002 9:-0.02307 
1 1:-0.6647 2:-0.1018 3:-0.5298 4:-0.8229 5:-0.8009 6:-0.6679 7:0.2889 8:-0.661 9:-0.8647 
1 1:0.9242 2:-0.006135 3:-0.5823 4:-0.3183 5:0.4055 6:0.2525 7:0.4697 8:-0.3736 9:-0.8678 
1 1:-0.7802 2:0.0454 3:-0.09867 4:-0.2965 5:0.2126 6:0.4133 7:-1 8:0.06818 9:-1 
1 1:-0.7366 2:-0.05767 3:-0.1533 4:-0.986 5:-0.06939 6:0.2582 7:-1 8:0.09807 9:-0.2871 
1 1:0.1466 2:-0.03313 3:-0.2269 4:-0.9667 5:-0.2449 6:-0.1166 7:-1 8:0.3895 9:0.2177 
1 1:0.9442 2:0.03804 3:-0.2236 4:-0.8433 5:0.2555 6:0.1601 7:-1 8:-0.3711 9:-0.5953 
1 1:0.1034 2:-0.0773 3:-0.6035 4:-1 5:0.3907 6:0.3634 7:-1 8:-0.02553 9:-0.5914 
1 1:-0.6647 2:-0.06994 3:-0.5298 4:-0.8229 5:-0.8009 6:-0.6679 7:0.4697 8:-0.661 9:-0.8647 
1 1:-0.9164 2:0.006135 3:0.7848 4:-0.9207 5:-0.81 6:-0.3939 7:-1 8:0.4742 9:-0.3487 
1 1:-0.07036 2:-0.1337 3:-0.2341 4:-0.9243 5:-0.6384 6:-0.3919 7:-1 8:0.6877 9:-0.2514 
1 1:-0.6313 2:0.0184 3:0.1572 4:-0.6604 5:0.6029 6:0.9556 7:-1 8:-0.3948 9:-0.779 
0.7724012810363137 1:-0.8026 2:0.05767 3:-0.1484 4:-0.9675 5:-0.8473 6:-0.663 7:-1 8:0.9194 9:0.1246 
1 1:0.8717 2:-0.06503 3:-0.8566 4:-1 5:0.0972 6:-0.1183 7:-0.1868 8:-0.4969 9:-0.8697 
1 1:-0.04126 2:-0.05767 3:-0.6684 4:-1 5:0.1715 6:0.09115 7:0.4697 8:0.1052 9:-0.5344 
1 1:0.3322 2:0.0184 3:-0.1584 4:-0.9895 5:0.4331 6:0.2838 7:-1 8:0.5548 9:-0.03315 
1 1:0.8704 2:0.05031 3:-0.5877 4:-0.4326 5:0.4035 6:0.3771 7:-1 8:0.1491 9:-0.8507 
1 1:-0.8337 2:-0.03067 3:0.3649 4:-0.9386 5:-0.5887 6:-0.4743 7:-1 8:0.2101 9:-0.4363 
1 1:-0.03952 2:-0.09202 3:-0.4692 4:-0.8537 5:-0.2446 6:-0.06353 7:-1 8:0.4717 9:0.2708 
1 1:-0.7581 2:-0.03558 3:-0.6447 4:-1 5:-0.6041 6:-0.5567 7:-1 8:0.2176 9:0.2987 
1 1:0.884 2:-0.02577 3:-0.8485 4:-1 5:0.1434 6:0.1113 7:0.4697 8:-0.4243 9:-0.7666 
1 1:0.1299 2:-0.06503 3:0.1681 4:-0.9697 5:0.3236 6:0.2027 7:-0.5243 8:0.5093 9:0.3545 
1 1:0.5881 2:-0.05767 3:-0.7865 4:-0.3301 5:0.3795 6:0.5751 7:-1 8:0.4343 9:0.003295 
1 1:-0.8688 2:-0.03067 3:0.1657 4:-0.7529 5:-0.6144 6:-0.5064 7:-1 8:0.2718 9:-0.09401 
1 1:-0.9081 2:0.001227 3:-0.3539 4:-0.9232 5:-0.1688 6:0.1806 7:-0.5243 8:-0.2182 9:-0.6658 
1 1:-0.7863 2:-0.01595 3:-0.1701 4:-0.9733 5:0.003699 6:0.4281 7:-1 8:0.7783 9:-0.03625 
1 1:0.921 2:0.001227 3:-0.7832 4:-0.802 5:-0.07087 6:-0.119 7:-1 8:-0.6149 9:-0.9368 
1 1:-0.02258 2:-0.04294 3:0.7302 4:-0.9912 5:0.002515 6:0.195 7:-1 8:0.2329 9:-0.1014 
1 1:0.355 2:-0.03313 3:-0.6712 4:-0.9634 5:-0.4351 6:-0.3791 7:-0.1868 8:-0.1902 9:-0.969 
1 1:-0.6647 2:-0.06994 3:-0.5298 4:-0.8229 5:-0.8009 6:-0.6679 7:0.4697 8:-0.661 9:-0.8589 
1 1:0.2769 2:-0.0184 3:0.2471 4:-0.8471 5:-0.6254 6:-0.5265 7:-0.1868 8:0.4552 9:-0.2824 
1 1:-0.9761 2:0.0135 3:0.3053 4:-0.8934 5:-0.8929 6:-0.8122 7:-1 8:-0.02553 9:-0.8015 
1 1:0.7718 2:-0.1853 3:-0.7258 4:-0.9372 5:-0.06761 6:-0.03569 7:0.2889 8:0.698 9:-0.517 
1 1:-0.6625 2:0.04294 3:0.4808 4:-0.5651 5:-0.01642 6:0.1703 7:-1 8:0.3204 9:-0.3444 
1 1:0.09989 2:-0.07975 3:-0.201 4:-0.9496 5:-0.257 6:-0.1912 7:-1 8:0.9066 9:0.4038 
1 1:-0.1822 2:0.05031 3:-0.2373 4:-0.4433 5:-0.3126 6:-0.2642 7:-1 8:0.7867 9:0.6965 
1 1:0.9583 2:-0.08712 3:-0.01739 4:-1 5:0.6609 6:0.557 7:0.07499 8:-0.6722 9:-1 
1 1:0.08252 2:-0.006135 3:-0.00806 4:-0.794 5:0.1972 6:0.7375 7:-0.1868 8:0.1687 9:-0.6736 
1 1:-0.906 2:0.001227 3:0.09935 4:-0.8774 5:-0.5313 6:-0.435 7:-1 8:0.2428 9:-0.1072 
1 1:0.7305 2:-0.008589 3:-0.2694 4:-0.8036 5:0.552 6:0.6277 7:-1 8:0.2568 9:-0.8007 
1 1:-0.3698 2:-0.05521 3:-0.1533 4:-0.992 5:0.4428 6:0.4695 7:-1 8:0.09807 9:-0.1572 
1 1:0.9242 2:0.02331 3:-0.5823 4:-0.6001 5:0.3032 6:0.2525 7:-0.1868 8:-0.3736 9:-0.8228 
1 1:-0.9533 2:-0.2466 3:-0.4372 4:-0.984 5:-0.5914 6:-0.2385 7:-0.1868 8:-0.1687 9:-0.7038 
1 1:-0.8165 2:0.02577 3:-0.2254 4:-0.7483 5:0.1167 6:0.3545 7:-0.5243 8:0.08717 9:-0.7399 
1 1:-0.9144 2:0.03313 3:0.1177 4:-0.8631 5:0.08596 6:0.2003 7:-0.5243 8:-0.6015 9:-0.8918 
1 1:-0.8654 2:0.008589 3:0.6929 4:-0.9232 5:-0.1735 6:0.2602 7:-1 8:0.9412 9:-0.1766 
1 1:-0.7577 2:-0.09448 3:0.71 4:-0.9322 5:-0.0108 6:0.1256 7:-1 8:0.1831 9:-0.1913 
1 1:-0.9605 2:-0.03067 3:0.7029 4:-0.6293 5:-0.1401 6:0.1809 7:-1 8:0.3247 9:-0.3716 
1 1:0.1157 2:-0.1264 3:-0.9718 4:-1 5:-0.1573 6:-0.3106 7:0.4697 8:-0.2979 9:-0.9291 
1 1:0.8717 2:-0.04785 3:-0.8566 4:-1 5:0.0972 6:-0.1183 7:-0.5243 8:-0.4969 9:-0.8697 
1 1:-0.06536 2:-0.08221 3:0.2005 4:-0.989 5:-0.5772 6:-0.1886 7:-1 8:0.3708 9:-0.3251 
1 1:-0.8093 2:0.0135 3:-0.02825 4:-0.903 5:0.05578 6:0.2911 7:-0.5243 8:-0.3297 9:-0.6771 
1 1:-0.001954 2:-0.1337 3:-0.2972 4:-0.9777 5:0.008729 6:0.359 7:0.4697 8:-0.1152 9:-0.9232 
1 1:-0.9459 2:-0.0135 3:0.8035 4:-0.916 5:0.1596 6:0.4973 7:-1 8:0.5535 9:0.08626 
1 1:0.4684 2:-0.03804 3:-0.3462 4:-0.9102 5:-0.0469 6:-0.03348 7:-0.5243 8:-0.05262 9:-0.5084 
1 1:-0.9353 2:-0.0184 3:0.5683 4:-0.9725 5:-0.5325 6:0.2562 7:-0.5243 8:-0.05542 9:-0.7856 
1 1:-0.9349 2:-0.05276 3:-0.8836 4:-1 5:-0.7304 6:-0.7757 7:-1 8:-0.1905 9:-0.396 
0.4094117480872552 1:-0.9633 2:-0.008589 3:0.7725 4:-0.8931 5:-0.518 6:-0.09336 7:-1 8:0.4483 9:-0.2836 
1 1:-0.5605 2:0.008589 3:0.2212 4:-0.7113 5:-0.8068 6:-0.7406 7:-1 8:0.7133 9:-0.1812 
1 1:-0.7396 2:-0.0184 3:0.3425 4:-0.9826 5:-0.4058 6:-0.1535 7:-1 8:0.2207 9:-0.3103 
1 1:-0.6567 2:-0.1828 3:-0.7886 4:-0.7061 5:-0.3227 6:-0.2396 7:-1 8:-0.1569 9:-0.7313 
1 1:-0.5012 2:-0.08957 3:-0.304 4:-0.9983 5:-0.7245 6:-0.6553 7:-1 8:-0.1124 9:-0.5418 
1 1:0.9687 2:-0.02577 3:-0.3425 4:-0.5634 5:0.5431 6:0.4323 7:-0.1868 8:-0.1591 9:-0.3464 
1 1:-0.9739 2:-0.008589 3:0.2913 4:-0.9826 5:-0.08744 6:0.3583 7:-1 8:-0.1874 9:-0.5507 
1 1:-0.05776 2:-0.02086 3:0.4065 4:-0.8353 5:0.4982 6:0.328 7:0.2889 8:0.4412 9:-0.9248 
1 1:-0.9792 2:0.03067 3:0.4833 4:-0.4511 5:-0.4908 6:-0.4847 7:-1 8:0.03238 9:-0.6914 
1 1:-0.8623 2:-0.008589 3:0.3274 4:-0.9204 5:-0.6813 6:-0.6498 7:-1 8:0.957 9:0.5681 
1 1:-0.7957 2:-0.146 3:-0.312 4:-0.9435 5:-0.1931 6:0.03436 7:-1 8:0.2671 9:-0.2952 
1 1:-0.02237 2:-0.2785 3:-0.2448 4:-1 5:0.0105 6:-0.007182 7:-1 8:0.3151 9:-0.2689 
1 1:-0.7403 2:-0.008589 3:-0.6554 4:-1 5:0.003995 6:0.3053 7:-0.1868 8:-0.2005 9:-0.5038 
1 1:-0.954 2:-0.0135 3:-0.4709 4:-0.9044 5:-0.1398 6:0.1031 7:-1 8:0.6737 9:-0.2157 
1 1:-0.8619 2:-0.04294 3:0.267 4:-0.9344 5:-0.3469 6:-0.0005524 7:-1 8:-0.1389 9:-0.7755 
1 1:0.5796 2:-0.09693 3:-0.6518 4:-0.9645 5:0.2034 6:0.2867 7:-1 8:0.1006 9:-0.8531 
1 1:-0.8984 2:-0.1239 3:-0.4872 4:-0.756 5:-0.4594 6:0.07767 7:-0.5243 8:0.09247 9:-0.384 
1 1:-0.324 2:0.03313 3:-0.0554 4:-0.3657 5:0.7402 6:0.4714 7:-1 8:0.2347 9:-0.7077 
0.4142896540597376 1:-0.8298 2:-0.02086 3:0.5846 4:-0.7116 5:-0.3005 6:0.07878 7:-1 8:0.7777 9:0.7643 
1 1:-0.7501 2:-0.0773 3:-0.04861 4:-0.9576 5:-0.4251 6:-0.009833 7:-1 8:0.05262 9:-0.3386 
1 1:0.8128 2:-0.1362 3:-0.9555 4:-0.4477 5:-0.3774 6:-0.2805 7:-1 8:-0.3129 9:-0.6945 
1 1:-0.8539 2:0.01595 3:0.2748 4:-0.9532 5:0.1768 6:0.3265 7:-1 8:0.6871 9:0.1041 
1 1:-0.8519 2:-0.01104 3:0.09765 4:-0.8865 5:-0.1203 6:0.2706 7:-1 8:-0.5417 9:-0.8228 
1 1:-0.1294 2:-0.03313 3:0.2577 4:-0.9623 5:-0.4476 6:-0.3532 7:-1 8:0.5831 9:0.2607 
1 1:0.2295 2:-0.08712 3:-0.8106 4:-0.8515 5:0.006066 6:-0.0295 7:-0.5243 8:-0.08904 9:-0.8042 
1 1:0.4641 2:-0.1509 3:0.3342 4:-0.6444 5:0.07205 6:0.2193 7:-1 8:0.3191 9:-0.1246 
1 1:-0.4052 2:-0.006135 3:-0.3209 4:-0.8788 5:-0.01879 6:0.03348 7:-1 8:0.8045 9:0.7573 
1 1:-0.9448 2:-0.006135 3:-0.08238 4:-0.8763 5:-0.0833 6:0.3749 7:-0.5243 8:-0.3982 9:-0.7182 
1 1:0.9018 2:-0.04049 3:-0.879 4:-1 5:0.1472 6:0.2986 7:0.2889 8:-0.05791 9:-0.4297 
1 1:-0.7168 2:0.001227 3:0.4197 4:-0.8122 5:-0.2289 6:0.1687 7:-0.5243 8:-0.542 9:-0.7872 
1 1:-0.04517 2:-0.2908 3:0.2722 4:-0.9915 5:-0.526 6:-0.5159 7:-1 8:0.5006 9:-0.8399 
1 1:0.7183 2:0.03804 3:-0.1625 4:-0.8105 5:0.647 6:0.3811 7:-1 8:-0.7874 9:-0.9372 
1 1:-0.8888 2:-0.08957 3:-0.2285 4:-0.8292 5:-0.05371 6:-0.06397 7:-1 8:0.4103 9:-0.1025 
1 1:0.00456 2:-0.04785 3:-0.9113 4:-1 5:-0.3907 6:-0.07767 7:-0.1868 8:-0.1971 9:-1 
1 1:-0.9566 2:0.003681 3:0.8249 4:-0.9529 5:-0.613 6:-0.5026 7:-1 8:0.2883 9:0.1785 
1 1:-0.9001 2:-0.003681 3:0.7161 4:-0.9292 5:-0.623 6:-0.5375 7:-1 8:0.2631 9:-0.04555 
1 1:0.9301 2:-0.0773 3:-0.5152 4:-0.97 5:0.1593 6:0.1188 7:-0.5243 8:-0.2525 9:-0.4879 
1 1:-0.6743 2:-0.0135 3:-0.3006 4:-0.5742 5:-0.2892 6:-0.1119 7:-1 8:0.754 9:-0.3472 
1 1:0.9826 2:0.01595 3:-0.7889 4:-0.6904 5:0.4313 6:0.1314 7:-1 8:0.002491 9:-0.4763 
1 1:-0.9194 2:-0.05521 3:-0.2417 4:-0.9011 5:-0.5304 6:-0.307 7:-1 8:-0.09994 9:-0.4418 
1 1:-0.6688 2:-0.01595 3:-0.1158 4:-0.6717 5:-0.08862 6:0.03215 7:-1 8:0.9377 9:0.08626 
1 1:0.9018 2:-0.04049 3:-0.879 4:-1 5:0.3203 6:0.2986 7:-0.1868 8:-0.05791 9:-0.4476 
1 1:-0.7822 2:0.003681 3:-0.2631 4:-0.959 5:0.03684 6:0.08496 7:-1 8:0.9396 9:0.5569 
0.2892336384421345 1:-0.07058 2:-0.2638 3:-0.6121 4:-0.8488 5:0.3333 6:0.1643 7:-0.1868 8:0.8823 9:0.8957 
1 1:-0.9815 2:-0.1387 3:0.3121 4:-0.5959 5:-0.9319 6:-0.7888 7:-1 8:0.2291 9:0.07812 
1 1:0.1381 2:0.06012 3:-0.2256 4:-0.9116 5:0.01701 6:-0.02795 7:-1 8:0.3895 9:-0.1545 
1 1:-0.9931 2:0.03558 3:0.3289 4:-0.9455 5:-0.4227 6:0.06176 7:-0.5243 8:-0.1983 9:-0.8442 
1 1:-0.8389 2:0.06748 3:0.02757 4:-0.6012 5:-0.6085 6:-0.6102 7:-1 8:0.2948 9:-0.3282 
1 1:-0.775 2:-0.02822 3:-0.6121 4:-0.8215 5:0.0256 6:0.09513 7:-0.5243 8:0.6952 9:-0.3743 
1 1:-0.05299 2:-0.1117 3:0.3422 4:-0.862 5:0.01169 6:0.03259 7:-1 8:0.7394 9:-0.2165 
1 1:-0.883 2:-0.0135 3:0.08153 4:-0.8626 5:0.01435 6:0.3092 7:-1 8:-0.7472 9:-1 
1 1:0.03257 2:-0.07975 3:-0.8509 4:-0.9209 5:-0.36 6:-0.4482 7:0.4697 8:0.1413 9:-0.2409 
1 1:0.1081 2:-0.04049 3:0.2471 4:-0.781 5:-0.4955 6:-0.04099 7:0.07499 8:-0.006538 9:-0.1285 
1 1:0.1066 2:-0.01104 3:0.3221 4:-0.7262 5:0.2354 6:0.1915 7:0.07499 8:0.2463 9:-0.5344 
0.5381320849369053 1:-0.6641 2:0.0454 3:0.4913 4:-0.93 5:-0.2259 6:-0.1049 7:0.2889 8:-0.3674 9:-0.536 
1 1:0.00152 2:-0.08466 3:0.2889 4:-0.7697 5:0.37 6:0.3055 7:-1 8:0.2662 9:-0.2518 
1 1:-0.8208 2:-0.3276 3:-0.576 4:-1 5:0.04187 6:0.4284 7:-1 8:0.7615 9:0.106 
1 1:0.4119 2:0.01104 3:-0.7591 4:-0.9245 5:-0.1256 6:-0.02066 7:-0.5243 8:0.2752 9:-0.4964 
1 1:-0.7457 2:0.0184 3:0.1511 4:-0.6794 5:-0.2052 6:0.1787 7:-1 8:0.9356 9:0.02035 
1 1:-0.9557 2:-0.1043 3:-0.6788 4:-0.9683 5:-0.1922 6:-0.01823 7:-1 8:0.8873 9:0.5472 
1 1:0.8717 2:-0.02577 3:-0.8566 4:-1 5:0.0972 6:-0.1183 7:-1 8:-0.4969 9:-0.8697 
1 1:-0.8295 2:-0.1607 3:-0.6231 4:-0.9636 5:-0.104 6:0.07082 7:0.4697 8:-0.4745 9:-0.667 
1 1:-0.0658 2:-0.01595 3:0.473 4:-0.8325 5:-0.6464 6:-0.4432 7:-1 8:0.5909 9:-0.2615 
1 1:0.08469 2:-0.1387 3:-0.7804 4:-1 5:-0.6787 6:-0.7121 7:0.07499 8:-0.5925 9:-0.6802 
1 1:-0.7129 2:-0.03313 3:-0.353 4:-0.8675 5:-0.3194 6:0.007844 7:-1 8:0.4583 9:-0.4619 
1 1:0.3351 2:0.02331 3:-0.7658 4:-0.8727 5:-0.2842 6:-0.3086 7:-1 8:0.2752 9:-0.4995 
1 1:0.9427 2:-0.1067 3:-0.9051 4:-0.824 5:0.4979 6:0.5143 7:-0.1868 8:-0.8042 9:-1 
1 1:0.9718 2:-0.02331 3:-0.7859 4:-0.8929 5:0.3706 6:0.1099 7:0.2889 8:0.3985 9:0.232 
0.06842357247124618 1:-0.9585 2:0.008589 3:0.7524 4:-0.9141 5:-0.3292 6:-0.2878 7:-1 8:0.5305 9:0.4235 
1 1:0.2877 2:-0.1117 3:-0.1854 4:-0.9187 5:-0.1629 6:-0.02862 7:-0.1868 8:0.2839 9:-0.294 
1 1:-0.8591 2:-0.02086 3:0.7268 4:-0.9807 5:-0.6961 6:-0.6213 7:-1 8:0.8474 9:0.3406 
1 1:-0.9385 2:-0.001227 3:0.02333 4:0.1563 5:0.3233 6:0.3159 7:0.07499 8:-0.6214 9:-0.8566 
1 1:0.415 2:-0.08957 3:-0.5578 4:-1 5:0.31 6:0.4177 7:0.2889 8:0.7397 9:0.2964 
1 1:0.1325 2:-0.02577 3:0.6847 4:-0.946 5:0.1946 6:0.02 7:-1 8:0.3848 9:-0.3867 
1 1:0.9744 2:-0.1141 3:-0.9625 4:-0.8463 5:0.3452 6:0.1126 7:-0.5243 8:0.339 9:0.1766 
1 1:0.1483 2:-0.1975 3:-0.3377 4:-0.9402 5:-0.4984 6:-0.4138 7:-1 8:0.7597 9:0.6782 
1 1:-0.9679 2:-0.02331 3:0.8826 4:-0.9565 5:-0.876 6:-0.6436 7:-1 8:0.2858 9:-0.1146 
1 1:-0.6888 2:-0.09202 3:-0.6547 4:-0.8909 5:-0.162 6:-0.02464 7:-1 8:0.9007 9:0.4425 
1 1:0.6202 2:-0.08466 3:-0.7764 4:-0.9003 5:0.5156 6:0.5656 7:-1 8:0.1174 9:-0.3596 
1 1:-0.818 2:0.003681 3:0.5412 4:-0.9837 5:-0.7506 6:-0.7216 7:-1 8:0.3263 9:-0.3231 
1 1:-0.8096 2:0.001227 3:0.03538 4:-0.8937 5:0.2025 6:0.4067 7:-1 8:0.2945 9:-0.1239 
1 1:0.6402 2:-0.05521 3:-0.5034 4:-0.8824 5:-0.3597 6:-0.3274 7:0.2889 8:0.05791 9:-0.6604 
1 1:-0.9577 2:-0.05276 3:0.2992 4:-0.9948 5:-0.7375 6:-0.543 7:-1 8:0.08686 9:-0.3766 
1 1:-0.9327 2:0.001227 3:0.04709 4:-0.8741 5:0.1292 6:0.4624 7:-1 8:-0.05075 9:-0.4014 
1 1:0.911 2:-0.01104 3:0.05302 4:-0.9088 5:0.09809 6:-0.06021 7:-1 8:-1 9:-1 
1 1:0.2072 2:0.03558 3:-1 4:-0.8094 5:0.2605 6:0.4043 7:-0.5243 8:0.7301 9:-0.1305 
1 1:-0.9459 2:0.02086 3:0.09494 4:-0.7436 5:0.1188 6:0.6566 7:-1 8:-0.5106 9:-0.7108 
1 1:-0.9049 2:-0.02822 3:-0.4852 4:-0.9424 5:-0.339 6:-0.098 7:-1 8:0.9847 9:-0.1157 
1 1:-1 2:-0.02086 3:0.4759 4:-0.9796 5:-0.9967 6:-0.9903 7:-1 8:0.604 9:-0.1781 
1 1:0.08469 2:-0.1166 3:-0.7804 4:-1 5:-0.6787 6:-0.7121 7:-0.1868 8:-0.5925 9:-0.6802 
1 1:0.6708 2:-0.1141 3:-0.8936 4:-1 5:-0.02116 6:0.09999 7:-0.5243 8:-0.1815 9:-0.5759 
1 1:-0.7757 2:0.0135 3:-0.5101 4:-0.8816 5:-0.7748 6:-0.6323 7:-1 8:-0.2217 9:-0.3363 
1 1:-0.4914 2:-0.1043 3:0.3562 4:-0.9229 5:-0.4461 6:-0.2436 7:-1 8:0.1669 9:-0.1855 
1 1:-0.8984 2:-0.02822 3:-0.4872 4:-0.6645 5:-0.2259 6:0.07767 7:-0.5243 8:0.09247 9:-0.3123 
1 1:0.04408 2:-0.04049 3:0.1954 4:-0.5767 5:0.2703 6:0.1493 7:-0.1868 8:-0.9013 9:-1 
1 1:0.4106 2:-0.001227 3:-0.6786 4:-0.7538 5:0.4757 6:0.4734 7:0.4697 8:-0.08157 9:-0.4658 
1 1:-0.9425 2:-0.02822 3:-0.4226 4:-0.9592 5:-0.6615 6:-0.6228 7:-1 8:0.2612 9:0.09517 
1 1:0.1553 2:-0.03067 3:-0.7003 4:-0.8094 5:0.0759 6:0.08563 7:0.07499 8:0.4134 9:-0.01182 
1 1:-0.6408 2:0.01104 3:0.001273 4:-0.9782 5:-0.5384 6:-0.5678 7:-1 8:0.496 9:0.08936 
1 1:-0.4593 2:0.008589 3:-0.006533 4:-0.2437 5:-0.05104 6:0.1497 7:-1 8:0.7948 9:0.8162 
1 1:-0.8269 2:-0.0773 3:-0.5894 4:-0.9796 5:0.02175 6:0.3603 7:-1 8:0.4396 9:0.1374 
1 1:0.01325 2:-0.03313 3:-0.05523 4:-0.949 5:0.04424 6:0.0253 7:-1 8:0.3664 9:-0.272 
1 1:-0.7985 2:0.008589 3:0.3493 4:-0.8287 5:-0.6402 6:-0.4124 7:-1 8:-0.08001 9:-0.429 
1 1:0.8567 2:-0.008589 3:-0.03029 4:-0.9719 5:0.4191 6:0.5932 7:-1 8:-0.1619 9:-0.5127 
1 1:0.9559 2:0.02086 3:-0.7933 4:-0.8086 5:0.2523 6:0.4723 7:-1 8:-0.3369 9:-0.7627 
1 1:-0.8995 2:-0.09693 3:-0.4158 4:-1 5:-0.1079 6:-0.1972 7:-1 8:0.02709 9:-0.3278 
1 1:0.1066 2:-0.001227 3:0.3221 4:-0.7262 5:0.2354 6:0.1915 7:0.07499 8:0.2463 9:-0.5344 
1 1:0.9737 2:0.09448 3:-0.7784 4:0.01884 5:0.5011 6:0.3961 7:-1 8:-0.3247 9:-0.8418 
1 1:-0.03018 2:0.03558 3:-0.1474 4:-0.6989 5:0.657 6:0.5417 7:-0.5243 8:0.7413 9:0.2595 
1 1:-0.7822 2:-0.06258 3:-0.242 4:-0.9741 5:-0.1599 6:0.08938 7:-1 8:0.6018 9:-0.09595 
1 1:-0.9592 2:-0.0184 3:-0.09595 4:-0.4681 5:-0.5461 6:-0.5905 7:-0.1868 8:0.05511 9:-0.8666 
1 1:-0.9531 2:-0.006135 3:-0.1905 4:-0.8865 5:0.2185 6:0.5375 7:-1 8:-0.03487 9:-0.496 
1 1:-0.9309 2:-0.02822 3:0.2507 4:-0.9515 5:-0.497 6:-0.3006 7:-1 8:-0.2659 9:-1 
1 1:-0.01759 2:-0.07239 3:0.4879 4:-0.9256 5:0.05016 6:0.2317 7:-0.1868 8:0.1398 9:-0.7713 
1 1:0.9868 2:-0.03804 3:-0.5624 4:-0.7017 5:0.5301 6:0.3941 7:0.2889 8:0.05417 9:-0.4704 
1 1:-0.944 2:-0.03067 3:0.2707 4:-0.9322 5:-0.3105 6:0.01425 7:-1 8:-0.1276 9:-0.125 
1 1:0.8719 2:-0.09202 3:-0.9111 4:-0.1764 5:0.7414 6:0.4233 7:0.2889 8:-0.5377 9:-0.8159 
1 1:-0.9425 2:0.05276 3:0.08866 4:-0.9573 5:-0.4407 6:-0.2681 7:-1 8:-0.002491 9:-0.2898 
1 1:-0.7134 2:-0.06503 3:0.003478 4:-0.7871 5:-0.1259 6:0.1007 7:-1 8:0.6276 9:-0.01919 
1 1:-0.8795 2:-0.0135 3:0.288 4:-0.8006 5:-0.09247 6:0.2231 7:-1 8:0.2463 9:0.1177 
-1 1:-0.881 2:-0.02822 3:0.6335 4:-0.7353 5:-0.2292 6:-0.06883 7:-1 8:-0.2456 9:-0.8085 
-1 1:-0.7902 2:-0.001227 3:0.6829 4:-0.7828 5:0.01672 6:0.1256 7:-1 8:0.127 9:-0.2514 
-1 1:-0.9546 2:-0.2785 3:-1 4:-1 5:-0.3431 6:-0.3702 7:-1 8:-0.09932 9:-0.4887 
-1 1:0.05342 2:-0.08957 3:-0.07916 4:-0.9864 5:0.07501 6:0.1497 7:-1 8:0.359 9:0.1332 
-1 1:-0.4152 2:-0.02331 3:0.1594 4:-0.6106 5:0.5345 6:0.5833 7:-1 8:0.2855 9:-0.3223 
-1 1:-0.04691 2:-0.03804 3:-0.4301 4:-0.6622 5:-0.2872 6:-0.387 7:-1 8:-0.08188 9:-0.3375 
-0.7122959789629527 1:0.965 2:-0.3276 3:-0.7999 4:-0.7764 5:0.2824 6:0.389 7:-0.1868 8:0.01837 9:-0.743 
-1 1:-0.01716 2:-0.1092 3:0.05761 4:-0.9289 5:0.4242 6:0.3603 7:-1 8:0.165 9:-0.1758 
-1 1:-0.7822 2:0.001227 3:-0.4443 4:-0.8304 5:0.06909 6:0.4325 7:-1 8:0.1018 9:-0.3782 
-1 1:0.3314 2:-0.173 3:-0.8666 4:0.05788 5:0.7011 6:0.5989 7:0.07499 8:0.4707 9:-0.4379 
-1 1:-0.841 2:0.01104 3:-0.8262 4:-1 5:-0.7523 6:-0.7693 7:-1 8:-0.3347 9:-0.6003 
-1 1:-0.8311 2:0.001227 3:0.1971 4:-0.8007 5:-0.01435 6:0.4235 7:-1 8:0.7248 9:-0.458 
-1 1:-0.05472 2:0.01104 3:-0.5675 4:-0.6776 5:-0.04009 6:0.4085 7:0.6264 8:-0.3671 9:-0.8771 
-1 1:0.6408 2:0.006135 3:-0.1726 4:-0.5935 5:-0.02027 6:-0.1029 7:-1 8:0.51 9:-0.2568 
-1 1:-0.9427 2:-0.0454 3:0.5519 4:-0.8995 5:-0.8287 6:-0.7525 7:-1 8:0.901 9:0.1828 
-1 1:-0.01694 2:-0.02577 3:-0.2149 4:-0.2986 5:0.7769 6:0.5894 7:-1 8:0.9026 9:0.508 
-1 1:0.7394 2:-0.3693 3:-0.9445 4:-1 5:0.307 6:0.3139 7:-0.1868 8:0.4844 9:-0.2867 
-1 1:0.1622 2:-0.05031 3:-0.6539 4:-0.9194 5:-0.718 6:-0.7326 7:-1 8:-0.3428 9:-0.6007 
-1 1:-0.9253 2:-0.05521 3:0.1989 4:-0.9755 5:0.1709 6:0.3596 7:-1 8:0.4181 9:-0.4445 
-1 1:-0.4643 2:-0.1632 3:-0.745 4:-1 5:-0.03358 6:0.1009 7:-1 8:0.8783 9:0.4018 
-1 1:-0.9322 2:-0.07239 3:0.1177 4:-0.8294 5:-0.2064 6:0.07878 7:-1 8:0.6921 9:0.09052 
-1 1:0.7392 2:0.0454 3:0.07966 4:-0.667 5:0.2419 6:0.1369 7:-0.5243 8:0.6569 9:-0.1836 
-1 1:-0.7168 2:-0.03067 3:0.84 4:-0.9874 5:0.4017 6:0.3983 7:-1 8:0.43 9:-0.1557 
-1 1:-0.2358 2:0.06994 3:0.2534 4:-0.7901 5:0.2221 6:0.4823 7:-1 8:0.5978 9:0.1494 
-1 1:-0.6009 2:-0.0184 3:-0.01332 4:-0.802 5:0.0901 6:0.4398 7:-1 8:0.05978 9:-0.4732 
-1 1:0.9086 2:-0.1411 3:-0.3985 4:-0.7295 5:0.4819 6:0.2911 7:-0.5243 8:0.1006 9:-0.4057 
-1 1:-0.9003 2:-0.7595 3:-0.7109 4:-1 5:-0.3502 6:-0.03193 7:0.07499 8:0.02024 9:-0.4131 
-1 1:0.1094 2:-0.1141 3:-0.4041 4:-0.8456 5:0.4233 6:0.2553 7:-1 8:0.6429 9:-0.2165 
-1 1:0.1153 2:-0.3153 3:-0.5694 4:-0.9597 5:0.2534 6:0.4661 7:0.07499 8:-0.1105 9:-0.8325 
-1 1:-0.5357 2:0.03804 3:0.7843 4:-0.9392 5:-0.6875 6:-0.6451 7:-1 8:0.06694 9:-0.6267 
-1 1:-0.6558 2:-0.1166 3:-0.5982 4:-0.8417 5:-0.3677 6:-0.01801 7:-1 8:-0.07534 9:-0.5972 
-1 1:-0.8969 2:0.07485 3:0.3841 4:-0.8185 5:0.115 6:0.3115 7:-1 8:0.58 9:-0.1281 
-1 1:0.5657 2:-0.03804 3:-0.492 4:-0.8959 5:0.4112 6:0.2823 7:-0.5243 8:-0.08655 9:-0.5708 
-1 1:0.6619 2:-0.05521 3:0.1285 4:-0.8397 5:0.7112 6:0.711 7:-0.1868 8:-0.1554 9:-0.8403 
-1 1:-0.9911 2:0.02086 3:0.4248 4:-0.7915 5:-0.5837 6:-0.4911 7:-0.5243 8:-0.1454 9:-0.6821 
-1 1:-0.9134 2:-0.2196 3:0.2826 4:-1 5:-0.7665 6:-0.7812 7:-1 8:-0.3188 9:-0.4976 
-1 1:0.5913 2:-0.2442 3:-0.7214 4:-0.9273 5:0.1407 6:0.501 7:-0.1868 8:0.3378 9:-0.5046 
-1 1:-0.06732 2:-0.06503 3:-0.1105 4:-0.9501 5:-0.6588 6:-0.6451 7:-1 8:-0.1887 9:-0.4898 
-1 1:-0.7731 2:-0.1534 3:-0.6544 4:-1 5:-0.2197 6:0.1552 7:-1 8:-0.1821 9:-0.401 
-1 1:-0.06754 2:-0.2736 3:-0.895 4:-1 5:-0.3324 6:-0.07546 7:-1 8:-0.1554 9:-0.4968 
-1 1:-0.6982 2:-0.1755 3:-0.5777 4:-0.956 5:-0.531 6:-0.5826 7:-1 8:0.4695 9:0.1867 
-1 1:0.8788 2:-0.308 3:-0.8042 4:-0.8718 5:0.4881 6:0.4394 7:0.4697 8:-0.3045 9:-0.9058 
-1 1:-0.9514 2:-0.1387 3:-0.3347 4:-0.9911 5:-0.06554 6:0.2768 7:-1 8:-0.03425 9:-0.3448 
-1 1:0.02128 2:-0.1436 3:-0.7981 4:-1 5:0.3245 6:0.1698 7:-1 8:0.5592 9:-0.4317 
-1 1:-0.9273 2:-0.02577 3:0.3975 4:-0.9709 5:-0.7476 6:-0.7145 7:-1 8:-0.806 9:-1 
-1 1:-0.8649 2:0.05276 3:-0.1567 4:-0.7462 5:0.5124 6:0.4341 7:-1 8:0.9293 9:0.0692 
-1 1:-0.4499 2:-0.04294 3:-0.3103 4:-0.8737 5:0.3295 6:0.2962 7:-1 8:0.6768 9:-0.004071 
-1 1:-0.9322 2:0.1583 3:-0.01264 4:-0.3895 5:-0.159 6:0.5172 7:-1 8:-0.3045 9:-0.8349 
-1 1:-0.8241 2:-0.05767 3:0.1177 4:-1 5:-0.2203 6:0.2586 7:-1 8:0.1261 9:-0.6511 
-1 1:-0.8973 2:-0.08221 3:0.1255 4:-0.9805 5:-0.6177 6:-0.5393 7:-1 8:0.5788 9:0.006397 
-1 1:0.004126 2:-0.06012 3:0.266 4:-0.7928 5:0.2555 6:0.3824 7:-1 8:0.3487 9:-0.09866 
-1 1:-0.8447 2:-0.05521 3:0.7192 4:-0.7045 5:-0.2428 6:0.3691 7:-1 8:-0.2347 9:-0.6934 
-1 1:-0.9255 2:-0.09202 3:0.1766 4:-0.9732 5:-0.3316 6:-0.07833 7:-1 8:0.5143 9:0.1781 
-1 1:-0.7959 2:-0.01595 3:-0.9136 4:-0.6506 5:-0.5846 6:-0.6495 7:-1 8:0.3496 9:-0.3592 
-1 1:-0.06493 2:-0.08957 3:0.2992 4:-0.9246 5:0.025 6:0.4067 7:-1 8:0.8465 9:0.4115 
-1 1:-0.8217 2:-0.06012 3:-0.4577 4:-0.5614 5:-0.4517 6:-0.42 7:-1 8:0.02709 9:-0.4173 
-1 1:0.9859 2:-0.2196 3:0.1124 4:-0.9309 5:0.4913 6:0.3501 7:-0.5243 8:0.273 9:-0.3185 
-1 1:0.7229 2:-0.1509 3:-0.7893 4:-0.9587 5:0.05933 6:0.07126 7:-1 8:0.5993 9:0.1824 
-1 1:-0.4198 2:-0.2098 3:-0.136 4:-0.9441 5:0.1067 6:0.1276 7:-1 8:0.2201 9:-0.1673 
-1 1:-0.9737 2:-0.05521 3:0.9406 4:-0.9782 5:-0.5198 6:-0.07237 7:-1 8:0.2762 9:-0.5332 
-1 1:-0.7681 2:0.05767 3:-0.09137 4:-0.098 5:0.3688 6:0.5625 7:-1 8:-0.4552 9:-0.6844 
-1 1:0.007166 2:-0.03558 3:0.6213 4:-0.9557 5:0.3543 6:0.4193 7:-1 8:0.2662 9:-0.5596 
-1 1:0.9383 2:-0.2074 3:-0.2283 4:-0.8932 5:0.3345 6:0.3764 7:0.07499 8:-0.5887 9:-0.8868 
-1 1:0.3759 2:-0.09202 3:0.06015 4:-0.6102 5:0.3922 6:0.473 7:-0.1868 8:-0.3574 9:-0.8957 
-1 1:0.4734 2:-0.1043 3:-0.7446 4:-0.7898 5:0.1445 6:0.1144 7:-1 8:0.7173 9:0.6999 
-1 1:-0.9577 2:-0.05276 3:0.6428 4:-0.8361 5:-0.4443 6:-0.161 7:-1 8:0.8711 9:0.6627 
-1 1:0.8067 2:-0.2491 3:-0.8782 4:-1 5:0.3014 6:0.3254 7:-0.5243 8:0.6887 9:-0.2378 
-1 1:0.04843 2:0.001227 3:-0.2997 4:-0.7399 5:0.2182 6:0.2231 7:-1 8:0.03269 9:-0.3266 
-1 1:0.9759 2:-0.05767 3:0.4745 4:-0.8754 5:-0.1697 6:0.05602 7:-1 8:0.7098 9:0.1967 
-1 1:-0.9785 2:-0.09202 3:0.2023 4:-0.958 5:-0.8497 6:-0.8559 7:-1 8:-0.5635 9:-0.8108 
-1 1:0.6276 2:-0.06503 3:-0.2543 4:-0.6576 5:0.3848 6:0.6568 7:-1 8:0.7298 9:0.4495 
-1 1:0.01325 2:-0.1607 3:-0.6294 4:-1 5:0.03033 6:0.01823 7:-1 8:0.1006 9:-0.2165 
-1 1:0.1164 2:-0.07239 3:-0.09324 4:-0.9653 5:-0.6644 6:-0.5813 7:-1 8:-0.3752 9:-0.6127 
-1 1:0.9401 2:-0.1951 3:-0.9036 4:-0.2908 5:0.06288 6:-0.008949 7:-0.1868 8:0.8938 9:-0.1599 
-1 1:-0.7314 2:-0.06503 3:0.7346 4:-0.9937 5:-0.6745 6:-0.3375 7:-1 8:0.6793 9:0.08044 
-0.9764583368881757 1:0.7813 2:-0.2 3:-1 4:-1 5:0.02293 6:0.0695 7:-0.5243 8:0.175 9:-0.4658 
-0.5946043310104734 1:-0.3648 2:-0.06503 3:-0.716 4:-1 5:-0.5248 6:-0.5833 7:-1 8:-0.4134 9:-0.8147 
-1 1:-0.8421 2:0.08466 3:0.1861 4:-0.962 5:-0.125 6:-0.08761 7:-1 8:0.5467 9:0.2309 
-1 1:-0.9535 2:-0.1067 3:-0.04267 4:-1 5:-0.4041 6:0.4474 7:-1 8:0.6504 9:-0.1712 
-1 1:-0.5637 2:-0.07485 3:-0.02503 4:-0.3943 5:0.3978 6:0.4566 7:-0.5243 8:0.7774 9:0.03935 
-1 1:-0.9049 2:-0.06258 3:-0.1233 4:-0.8513 5:-0.3342 6:0.07126 7:-1 8:0.3179 9:-0.1227 
-1 1:-0.7494 2:-0.1902 3:-0.2695 4:-0.8995 5:0.104 6:0.1276 7:-1 8:0.8761 9:0.6813 
-1 1:-0.9433 2:-0.1117 3:0.7419 4:-0.9838 5:-0.1694 6:0.2986 7:-1 8:0.675 9:0.489 
-1 1:-0.177 2:-0.07975 3:-0.9058 4:-1 5:0.1721 6:0.04917 7:-1 8:0.3484 9:-0.3902 
-1 1:0.06906 2:-0.384 3:-0.983 4:-0.7499 5:-0.05311 6:0.07944 7:0.2889 8:-0.2606 9:-0.8709 
-1 1:-0.06949 2:-0.09448 3:0.05099 4:-0.8916 5:-0.1351 6:-0.01138 7:-1 8:0.2646 9:-0.365 
-1 1:-0.8065 2:-0.04294 3:0.3444 4:-0.8923 5:-0.6363 6:-0.6535 7:-0.5243 8:-0.4212 9:-0.9236 
-1 1:-0.886 2:-0.1534 3:-0.3528 4:-0.9607 5:-0.4094 6:0.1369 7:-1 8:0.1261 9:-0.5204 
-1 1:-0.9286 2:-0.1337 3:0.2538 4:-0.7676 5:-0.5218 6:-0.1946 7:-1 8:0.7861 9:0.2239 
-1 1:-0.8397 2:0.006135 3:0.02418 4:-0.8354 5:0.02796 6:0.125 7:-1 8:0.5523 9:-0.3185 
-1 1:-0.7045 2:-0.09202 3:-0.5982 4:-0.9392 5:-0.7449 6:-0.768 7:-1 8:-0.3054 9:-0.8062 
-1 1:0.8971 2:-0.2098 3:-0.8475 4:-0.7214 5:0.3543 6:0.2662 7:-0.1868 8:0.04078 9:-0.4677 
-1 1:-0.8265 2:-0.01104 3:0.5263 4:-0.8047 5:0.4396 6:0.6173 7:-1 8:0.9343 9:-0.2107 
-1 1:-0.668 2:-0.09202 3:0.5551 4:-0.9849 5:-0.7627 6:-0.7512 7:-0.5243 8:0.1912 9:-0.3673 
-1 1:-0.06536 2:-0.1951 3:-0.7942 4:-1 5:-0.5198 6:0.1099 7:-1 8:0.2821 9:-0.7213 
-1 1:-0.6276 2:-0.1264 3:-0.05506 4:-0.9765 5:-0.04513 6:0.3011 7:-1 8:0.8144 9:0.5608 
-1 1:0.2942 2:-0.01104 3:-0.1962 4:-0.7435 5:0.4422 6:0.2357 7:-1 8:0.6149 9:0.1479 
-1 1:0.9535 2:-0.3816 3:-0.5865 4:-0.9767 5:0.2659 6:0.1451 7:0.07499 8:-0.297 9:-0.8628 
-1 1:0.9446 2:-0.1067 3:-0.5733 4:-0.9736 5:-0.1144 6:-0.2105 7:-1 8:0.655 9:0.02384 
-1 1:-0.9398 2:-0.07485 3:0.5622 4:-0.885 5:-0.1525 6:-0.02707 7:-1 8:0.8088 9:0.165 
-1 1:-0.965 2:-0.173 3:0.06507 4:-0.8985 5:-0.8195 6:-0.7918 7:-1 8:0.4944 9:-0.2495 
-1 1:0.9121 2:-0.1853 3:-0.389 4:-0.9657 5:0.1188 6:0.0569 7:0.2889 8:-0.3833 9:-0.9283 
-1 1:-0.4041 2:-0.0454 3:-0.1681 4:-0.9131 5:0.07649 6:0.2204 7:-1 8:0.6756 9:0.3883 
-1 1:-0.04061 2:0.04294 3:-0.2295 4:-0.7507 5:0.5387 6:0.6962 7:-0.5243 8:-0.1065 9:-0.5825 
-1 1:-0.9828 2:0.03558 3:0.8179 4:-0.8741 5:-0.2443 6:-0.01072 7:-1 8:-0.01432 9:-0.4945 
-1 1:0.9898 2:-0.0773 3:-0.7682 4:-0.9221 5:0.6106 6:0.3678 7:0.07499 8:0.4508 9:-0.3979 
-1 1:-0.9707 2:0.1288 3:-0.344 4:-0.1268 5:-0.9127 6:-0.9032 7:-1 8:0.8549 9:0.0816 
-1 1:-0.6847 2:-0.1141 3:0.118 4:-0.8919 5:0.1653 6:0.3347 7:-1 8:0.3954 9:-0.3382 
-1 1:0.787 2:-0.816 3:-1 4:-0.8703 5:0.344 6:0.3311 7:0.8882 8:0.2229 9:-1 
-1 1:-0.8843 2:-0.05521 3:-0.1643 4:-0.961 5:-0.5736 6:-0.5881 7:-1 8:0.04234 9:-0.4468 
-1 1:-0.9377 2:-0.04294 3:0.557 4:-0.9686 5:-0.1588 6:0.345 7:-1 8:0.2235 9:-0.4685 
-0.5124128624555112 1:-0.955 2:0.08466 3:-0.1486 4:0.4579 5:-0.4526 6:-0.04917 7:-1 8:-0.3761 9:-0.6713 
-1 1:-0.1134 2:-0.0135 3:0.07406 4:-0.7306 5:0.3774 6:0.4933 7:-1 8:0.7852 9:0.458 
-1 1:-0.7603 2:-0.04785 3:0.04861 4:-0.8417 5:-0.5067 6:-0.3777 7:-1 8:-0.099 9:-0.3371 
-1 1:-0.05755 2:-0.1264 3:-0.7146 4:-0.9322 5:-0.07264 6:0.03524 7:-1 8:0.1541 9:-0.4204 
-1 1:-0.9036 2:-0.02822 3:-0.164 4:-0.9964 5:-0.6467 6:-0.1044 7:-1 8:0.7441 9:-0.4476 
-1 1:-0.9223 2:-0.03804 3:-0.1657 4:-0.9266 5:-0.386 6:-0.3006 7:-1 8:0.3443 9:-0.06571 
-1 1:-0.7218 2:-0.06258 3:-0.2541 4:-0.9577 5:-0.2067 6:-0.1612 7:-1 8:-0.1052 9:-0.6356 
-1 1:-0.9792 2:-0.1632 3:0.07457 4:-0.9974 5:-0.75 6:-0.6703 7:-1 8:0.221 9:-0.08005 
-1 1:-0.8517 2:-0.0773 3:0.5897 4:-0.9703 5:-0.3336 6:0.1148 7:-1 8:0.1625 9:-0.2708 
-1 1:-0.2056 2:-0.05521 3:-0.9304 4:-0.7643 5:-0.02737 6:0.01668 7:-1 8:0.1491 9:0.02966 
-1 1:-0.8895 2:-0.03804 3:0.3384 4:-0.7405 5:0.05489 6:0.3077 7:-1 8:-0.3412 9:-0.527 
-1 1:-0.3045 2:-0.03067 3:-0.1453 4:-0.7581 5:0.5041 6:0.4016 7:-1 8:0.5097 9:-0.42 
-1 1:0.9902 2:-0.1141 3:-0.549 4:-0.6076 5:0.5813 6:0.4927 7:-0.1868 8:0.4072 9:-0.4321 
-1 1:0.3038 2:0.06012 3:-0.05353 4:-0.9008 5:0.592 6:0.2719 7:-1 8:0.9988 9:0.8624 
-1 1:-0.9303 2:0.02086 3:0.3561 4:-0.9448 5:-0.7908 6:-0.7693 7:-1 8:0.434 9:-0.06649 
-1 1:-0.6543 2:-0.1117 3:0.6849 4:-0.9177 5:-0.1827 6:0.0348 7:-1 8:0.2347 9:-0.1336 
-1 1:-0.02693 2:-0.119 3:-0.3841 4:-0.8822 5:0.1013 6:0.286 7:-0.1868 8:0.2646 9:-0.2894 
-1 1:-0.7359 2:-0.1092 3:0.561 4:-0.9855 5:-0.5387 6:-0.142 7:-1 8:0.3615 9:-0.2956 
-1 1:0.1878 2:-0.1755 3:-0.6102 4:-0.4096 5:0.1295 6:0.1963 7:0.2889 8:-0.4956 9:-1 
-1 1:-0.9353 2:0.03558 3:0.8222 4:-0.766 5:-0.01465 6:0.06861 7:-1 8:-0.08126 9:-0.5239 
-1 1:0.3203 2:-0.04294 3:-0.3264 4:-0.7819 5:0.04009 6:0.2233 7:-1 8:0.8577 9:0.03353 
-1 1:0.0962 2:-0.1656 3:-0.8341 4:-1 5:0.025 6:0.2235 7:-0.1868 8:-0.000934 9:-0.4844 
-1 1:-0.8528 2:-0.003681 3:0.135 4:-0.9336 5:0.265 6:0.3614 7:-1 8:0.7858 9:-0.3204 
-1 1:-0.6879 2:-0.1681 3:-0.3391 4:-0.6731 5:0.3487 6:0.5351 7:-1 8:0.01401 9:-0.4596 
-1 1:-0.7266 2:-0.1141 3:0.5957 4:-0.9795 5:0.08004 6:0.3154 7:-1 8:0.3833 9:0.008723 
-1 1:0.6269 2:-0.6908 3:-0.9851 4:-0.9046 5:-0.001627 6:0.3123 7:0.6264 8:-0.24 9:-0.7709 
-1 1:0.04886 2:0.02822 3:0.8022 4:-0.6837 5:-0.3446 6:-0.203 7:-1 8:0.07036 9:-0.4503 
-1 1:-0.9342 2:-0.05521 3:0.425 4:-0.8817 5:-0.2499 6:0.05579 7:-1 8:0.665 9:-0.07075 
-1 1:-0.4439 2:0.003681 3:-0.2733 4:-0.9848 5:-0.5224 6:-0.5925 7:-1 8:-0.09714 9:-0.7058 
-1 1:0.1824 2:-0.2172 3:-0.729 4:-0.7936 5:0.281 6:0.3358 7:0.07499 8:0.1071 9:-0.8337 
-1 1:-0.2736 2:-0.2 3:-0.7942 4:-0.8281 5:0.5174 6:0.4695 7:-1 8:0.08686 9:-0.2712 
-1 1:0.02085 2:0.01595 3:-0.6326 4:-0.5102 5:0.4215 6:0.33 7:-1 8:0.6762 9:-0.1863 
-1 1:-0.8508 2:-0.0454 3:-0.1755 4:-0.5597 5:0.1999 6:0.3044 7:-1 8:0.8811 9:0.4576 
-1 1:-0.719 2:-0.02822 3:0.4475 4:-0.7842 5:0.3461 6:0.4664 7:-1 8:-0.3067 9:-0.8717 
-1 1:-0.9844 2:-0.09693 3:0.1007 4:-0.9878 5:-0.8976 6:-0.9045 7:-1 8:0.9365 9:0.08354 
-1 1:0.07839 2:-0.2368 3:-0.455 4:-0.9944 5:-0.6639 6:-0.4292 7:-1 8:0.5037 9:-0.05834 
-1 1:0.4803 2:-0.2613 3:-0.1102 4:-0.8676 5:0.4573 6:0.511 7:-0.1868 8:-0.1887 9:-0.4247 
-1 1:0.1116 2:-0.2687 3:-0.7529 4:-0.9719 5:0.2025 6:-0.004972 7:-0.5243 8:-0.02646 9:-0.6042 
-1 1:-0.01911 2:-0.03313 3:-0.1404 4:-0.8053 5:0.4958 6:0.357 7:-1 8:0.04763 9:-0.17 
-1 1:-0.7735 2:-0.02822 3:-0.2751 4:-0.847 5:-0.09957 6:0.2175 7:-1 8:-0.5193 9:-0.9795 
-1 1:-0.6217 2:0.03067 3:0.7134 4:-0.8675 5:-0.0111 6:0.01602 7:-1 8:0.2842 9:-0.4875 
-1 1:-0.704 2:0.06012 3:0.6152 4:-0.8648 5:-0.7136 6:-0.6042 7:-1 8:-0.2164 9:-0.5367 
-1 1:-0.9075 2:-0.0454 3:0.1295 4:-0.8761 5:-0.5677 6:-0.4542 7:-1 8:0.7733 9:0.04555 
-1 1:0.9855 2:-0.4429 3:-0.7122 4:-0.4132 5:-0.01435 6:0.1314 7:0.8882 8:0.1273 9:-0.7728 
-1 1:0.1607 2:-0.1018 3:0.5074 4:-0.8285 5:0.41 6:0.3652 7:-1 8:0.1756 9:-0.106 
-1 1:0.9874 2:-0.2098 3:-0.8882 4:-1 5:0.3759 6:0.1652 7:-0.5243 8:0.5336 9:0.01531 
-1 1:-0.03496 2:0.006135 3:-0.3642 4:-0.8228 5:0.2709 6:0.2869 7:-1 8:0.7671 9:0.2999 
-1 1:-0.9331 2:-0.08957 3:0.3259 4:-0.9081 5:-0.262 6:0.1201 7:-1 8:0.7808 9:0.1417 
-1 1:0.1881 2:-0.1313 3:-0.4307 4:-0.3138 5:-0.02027 6:0.1835 7:-1 8:0.3415 9:-0.2716 
-1 1:-0.1607 2:-0.05767 3:-0.1151 4:-0.4275 5:0.283 6:0.3148 7:-1 8:-0.05666 9:-0.4704 
-1 1:-0.7698 2:-0.04785 3:-0.6893 4:-0.9319 5:-0.2123 6:0.1132 7:-1 8:-0.1385 9:-0.7806 
-1 1:-0.8239 2:-0.09202 3:0.378 4:-0.8347 5:0.2428 6:0.5064 7:-0.1868 8:-0.2176 9:-0.8732 
-1 1:-0.03605 2:0.008589 3:-0.2941 4:-0.9227 5:0.3298 6:0.3884 7:-1 8:0.6357 9:-0.1708 
-1 1:-0.8686 2:-0.1656 3:-0.9326 4:-1 5:-0.04838 6:0.4253 7:-1 8:-0.1298 9:-0.3952 
-1 1:0.6093 2:-0.04049 3:0.05455 4:-0.8612 5:-0.07087 6:-0.09137 7:-1 8:0.802 9:0.182 
-1 1:-0.9416 2:0.05276 3:0.5863 4:-0.572 5:-0.5446 6:-0.3393 7:-1 8:0.5296 9:-0.02268 
-1 1:-0.04908 2:-0.07239 3:-0.04878 4:-0.7161 5:0.2872 6:0.3128 7:-1 8:0.8474 9:0.7767 
-1 1:-0.8 2:0.02822 3:0.4224 4:-0.9398 5:0.2585 6:0.3386 7:-1 8:0.4994 9:-0.2642 
-1 1:-0.04104 2:-0.003681 3:0.369 4:-0.7508 5:0.5695 6:0.2416 7:-1 8:0.439 9:-0.007172 
-1 1:-0.06558 2:-0.04785 3:0.2517 4:-0.9673 5:-0.4789 6:-0.4898 7:-1 8:0.5296 9:-0.02345 
-1 1:-0.001954 2:-0.1583 3:-0.8809 4:-0.6936 5:-0.3147 6:0.04475 7:-0.1868 8:-0.06445 9:-0.7879 
-1 1:-0.4638 2:0.1092 3:-0.08543 4:-0.9765 5:-0.3289 6:-0.4374 7:-1 8:0.5996 9:-0.5298 
-1 1:-0.846 2:-0.2417 3:-0.9338 4:-1 5:-0.09928 6:0.09115 7:-1 8:-0.1796 9:-0.755 
-1 1:-0.4341 2:-0.1828 3:-0.8347 4:-0.8942 5:0.06761 6:0.3943 7:-1 8:0.02522 9:-0.6019 
-1 1:-0.9761 2:-0.06748 3:0.269 4:-0.879 5:-0.502 6:-0.197 7:-1 8:0.04763 9:0.02113 
-1 1:-0.3857 2:-0.1779 3:-0.8502 4:-0.3051 5:-0.536 6:-0.5665 7:-0.5243 8:-0.2466 9:-0.7449 
-1 1:-0.03648 2:-0.1141 3:-0.4698 4:-0.9524 5:0.09217 6:0.248 7:-1 8:0.1958 9:-0.2091 
-1 1:-0.7855 2:-0.1632 3:0.1993 4:-0.9121 5:-0.354 6:-0.3075 7:-1 8:0.5205 9:0.05175 
-1 1:-0.9611 2:-0.1828 3:-0.5485 4:-1 5:-0.8337 6:-0.7423 7:-1 8:0.2488 9:-0.3813 
-1 1:-0.2671 2:-0.03804 3:0.2392 4:-0.9964 5:-0.5635 6:-0.4613 7:-1 8:-0.3926 9:-0.7984 
-1 1:-0.9668 2:0.04049 3:0.4759 4:-0.923 5:-0.328 6:-0.1298 7:-1 8:0.4928 9:-0.1056 
-1 1:-0.6243 2:0.04049 3:-0.2057 4:-0.7415 5:-0.1653 6:0.06021 7:-1 8:0.2073 9:-0.4786 
-1 1:-0.8938 2:-0.06012 3:0.1448 4:-0.8592 5:-0.3419 6:-0.04033 7:-1 8:0.1317 9:-0.5829 
-1 1:-0.01911 2:-0.1288 3:-0.2485 4:-0.8704 5:-0.3842 6:0.1683 7:-1 8:-0.1382 9:-0.5538 
-1 1:-0.8419 2:-0.08712 3:-0.4092 4:-0.4685 5:-0.0179 6:0.04961 7:-1 8:0.6921 9:-0.1518 
-1 1:-0.9422 2:-0.03558 3:0.1063 4:-0.9061 5:-0.252 6:-0.09336 7:-1 8:0.5072 9:-0.5685 
-1 1:-0.9694 2:-0.2294 3:0.6169 4:-0.9716 5:-0.8713 6:-0.7313 7:-1 8:0.4427 9:0.4553 
-1 1:-0.9713 2:-0.1117 3:-0.1078 4:-0.9398 5:-0.486 6:0.1674 7:-1 8:0.6361 9:0.2359 
-1 1:-0.8054 2:-0.08466 3:0.3193 4:-0.9705 5:-0.7094 6:-0.5826 7:-0.5243 8:0.07534 9:-0.5146 
-1 1:-0.805 2:-0.01104 3:0.3605 4:-0.5016 5:-0.02737 6:0.4354 7:-1 8:0.8904 9:0.225 
-1 1:-0.8775 2:-0.119 3:-0.2894 4:-0.9912 5:-0.07087 6:0.1298 7:-0.5243 8:-0.03051 9:-0.5278 
-1 1:-0.8582 2:0.1141 3:-0.1301 4:-0.1482 5:0.5257 6:0.581 7:-1 8:-0.002179 9:-0.5487 
-1 1:0.9989 2:-0.1362 3:-0.4555 4:-0.9584 5:0.3061 6:0.09667 7:-0.5243 8:0.4399 9:-0.3142 
-1 1:0.06124 2:-0.04294 3:-0.4056 4:-0.8354 5:-0.07028 6:0.1521 7:-1 8:0.9113 9:0.09983 
-1 1:0.1837 2:-0.08466 3:-0.4104 4:-0.9081 5:0.325 6:0.351 7:-1 8:0.5044 9:-0.5879 
-1 1:0.4799 2:-0.2417 3:-0.8052 4:-0.8152 5:-0.1576 6:-0.04784 7:-1 8:0.8667 9:0.2592 
-0.6731617272508434 1:0.9913 2:-0.1779 3:0.008908 4:-0.9287 5:0.1768 6:0.04165 7:-0.5243 8:-0.2877 9:-0.7154 
-1 1:0.9822 2:-0.3129 3:-0.5149 4:-0.8749 5:0.223 6:0.2297 7:0.4697 8:-0.1877 9:-0.7852 
-1 1:0.922 2:-0.4258 3:-0.7765 4:-0.824 5:0.2502 6:0.3952 7:0.4697 8:-0.391 9:-0.8837 
-1 1:-0.006949 2:-0.1092 3:-0.823 4:-0.7375 5:0.4795 6:0.3585 7:-0.5243 8:0.3627 9:0.01686 
-1 1:0.0506 2:-0.04785 3:-0.5593 4:-0.9329 5:-0.7023 6:-0.6042 7:-1 8:0.1006 9:-0.4662 
-1 1:-0.8814 2:-0.1926 3:0.09443 4:-0.9514 5:-0.4117 6:0.03149 7:-1 8:-0.1463 9:-0.5507 
-1 1:0.2254 2:0.003681 3:-0.7255 4:-0.9501 5:-0.5168 6:-0.6029 7:-1 8:-0.1342 9:-0.6077 
-1 1:0.99 2:-0.2785 3:-0.05031 4:-0.9006 5:0.1155 6:-0.07259 7:-0.5243 8:-0.1859 9:-0.7837 
-1 1:-0.3529 2:0.02577 3:-0.2266 4:-0.1076 5:-0.004291 6:-0.02839 7:-1 8:0.5535 9:0.06222 
-1 1:0.6664 2:-0.01595 3:-0.3949 4:-0.3491 5:0.4194 6:0.1205 7:0.07499 8:0.5405 9:-0.5236 
-1 1:-0.5251 2:-0.1387 3:-0.3963 4:-1 5:-0.3825 6:-0.4144 7:-1 8:0.8655 9:0.5301 
-1 1:-0.9327 2:-0.03558 3:0.2726 4:-0.7138 5:0.2526 6:0.2127 7:-1 8:-0.467 9:-0.8488 
-1 1:-0.9774 2:-0.01595 3:0.2068 4:-0.8989 5:-0.3774 6:0.1102 7:-1 8:0.9103 9:0.4774 
-1 1:-0.3121 2:-0.3104 3:-0.5792 4:-0.6254 5:0.4446 6:0.2105 7:-0.5243 8:0.3309 9:-0.1374 
-1 1:-0.03149 2:-0.03804 3:-0.01128 4:-0.6863 5:0.141 6:0.2525 7:-1 8:0.4863 9:-0.05447 
-1 1:0.03192 2:-0.05521 3:-0.6108 4:-0.8774 5:0.2156 6:0.3099 7:-1 8:0.8403 9:0.2165 
-1 1:-0.7025 2:-0.2147 3:-0.6245 4:-0.8491 5:-0.06939 6:0.1676 7:-0.5243 8:-0.411 9:-0.7577 
-1 1:0.9818 2:-0.08957 3:-0.6617 4:-0.8518 5:0.01465 6:0.04209 7:-0.5243 8:0.18 9:-0.3906 
-1 1:-0.9474 2:0.03313 3:0.5851 4:-0.9627 5:-0.8293 6:-0.7141 7:-1 8:0.6252 9:-0.2165 
-1 1:0.04365 2:-0.06748 3:0.0157 4:-0.5611 5:0.3191 6:0.3382 7:-1 8:0.1877 9:-0.2972 
-1 1:-0.9739 2:-0.2 3:0.0778 4:-0.9739 5:-0.9488 6:-0.9479 7:-1 8:0.6189 9:0.5208 
-1 1:-0.8497 2:-0.1706 3:-0.9019 4:-1 5:-0.686 6:-0.5881 7:-1 8:-0.09994 9:-0.5212 
-1 1:0.03887 2:-0.06012 3:0.05065 4:-0.6784 5:0.4845 6:0.5351 7:-1 8:0.7516 9:0.4154 
-1 1:-0.8575 2:-0.05521 3:0.1633 4:-0.9593 5:-0.5627 6:-0.5833 7:-1 8:0.128 9:-0.4421 
-1 1:-0.00456 2:0.0184 3:0.2658 4:-0.9415 5:-0.1227 6:0.1583 7:-1 8:0.5479 9:-0.3557 
-1 1:0.289 2:-0.1288 3:-0.5422 4:-0.6966 5:0.2443 6:0.2779 7:-1 8:0.8468 9:-0.182 
-1 1:0.04929 2:-0.2147 3:-1 4:-0.8777 5:-0.0688 6:0.1265 7:-0.5243 8:0.04763 9:-0.6019 
-1 1:-0.8024 2:-0.08221 3:-0.05913 4:-0.9901 5:-0.3993 6:-0.09623 7:-1 8:0.797 9:0.3538 
-1 1:-0.2539 2:-0.1313 3:-0.7131 4:-0.9184 5:0.7372 6:0.532 7:-1 8:0.8667 9:0.3394 
-1 1:-0.8951 2:0.0454 3:0.1967 4:-0.3082 5:0.6334 6:0.6226 7:-1 8:0.6824 9:-0.2161 
-1 1:-0.5874 2:0.006135 3:-0.4299 4:-0.7197 5:0.08507 6:0.111 7:-1 8:-0.03674 9:-0.2952 
-1 1:-0.57 2:-0.4012 3:-0.7292 4:-1 5:0.1664 6:0.2116 7:0.07499 8:0.3194 9:-0.4797 
-1 1:0.7121 2:-0.438 3:-0.9041 4:-1 5:0.3221 6:0.3956 7:-0.1868 8:0.04047 9:-0.3561 
-1 1:-0.921 2:-0.07485 3:0.1682 4:-0.9488 5:-0.5487 6:-0.2677 7:-1 8:1 9:0.2696 
-1 1:-0.9603 2:-0.003681 3:0.1603 4:-0.8182 5:-0.5813 6:-0.2763 7:-1 8:0.02989 9:-0.6689 
-1 1:-0.9631 2:-0.1755 3:0.2249 4:-0.9636 5:0.05637 6:0.5839 7:-1 8:0.3244 9:0.08393 
-1 1:-0.01737 2:-0.008589 3:0.4526 4:-0.6268 5:0.3706 6:0.364 7:-1 8:0.3263 9:-0.2394 
-1 1:0.9987 2:-0.1926 3:-0.1418 4:-0.7164 5:0.5289 6:0.2012 7:0.07499 8:0.5654 9:-0.2235 
-1 1:-0.9689 2:-0.01595 3:0.3123 4:-0.4503 5:-0.4615 6:0.08209 7:-1 8:-0.5507 9:-0.9097 
-1 1:0.9696 2:-0.2 3:-0.7852 4:-0.9389 5:-0.01465 6:-0.1855 7:-1 8:0.566 9:0.04827 
-1 1:-0.4843 2:-0.07485 3:-0.3719 4:-0.7415 5:0.4493 6:0.4071 7:-1 8:-0.02304 9:-0.4522 
-1 1:-0.0582 2:-0.5215 3:-0.8032 4:-1 5:-0.07176 6:0.4253 7:0.07499 8:0.7902 9:0.1754 
-1 1:-0.9168 2:-0.1264 3:0.06015 4:-0.8524 5:-0.4697 6:-0.01116 7:-0.5243 8:0.4496 9:-0.2568 
-0.8450829052114097 1:0.9049 2:-0.308 3:-0.7945 4:-0.9802 5:0.4026 6:0.2997 7:-0.1868 8:0.6958 9:-0.7054 
-1 1:-0.8877 2:-0.1755 3:-0.4703 4:-1 5:-0.3943 6:-0.3221 7:-1 8:0.4577 9:0.2123 
-1 1:-0.0443 2:-0.1509 3:-0.7633 4:-1 5:0.0472 6:0.3265 7:-1 8:-0.01245 9:-0.5654 
-1 1:-0.9162 2:-0.003681 3:0.3883 4:-0.9577 5:0.2863 6:0.2776 7:-1 8:-0.6059 9:-0.8852 
-1 1:-0.9364 2:-0.0454 3:0.1569 4:-0.9727 5:-0.636 6:-0.4277 7:-0.5243 8:0.1547 9:-0.7627 
-1 1:-0.6678 2:-0.2368 3:-0.7854 4:-1 5:-0.4493 6:-0.1831 7:-1 8:-0.1115 9:-0.3766 
-0.8986493548819018 1:0.6725 2:-0.6147 3:0.05218 4:-0.9703 5:0.199 6:0.4193 7:-0.5243 8:-0.6606 9:-0.829 
-1 1:-0.03865 2:-0.07239 3:0.4375 4:-0.9187 5:-0.3538 6:-0.1833 7:-1 8:0.4595 9:0.1948 
-1 1:-0.4117 2:-0.0135 3:0.2278 4:-0.2719 5:-0.4727 6:-0.06265 7:-1 8:0.5853 9:-0.1107 
-1 1:0.9855 2:-0.1607 3:-0.5454 4:-0.7432 5:0.2209 6:0.0896 7:0.4697 8:0.3337 9:-0.5635 
-1 1:0.01151 2:-0.05521 3:0.0627 4:-0.7908 5:0.1647 6:0.1694 7:-1 8:0.3717 9:-0.2944 
-1 1:-0.9635 2:-0.0773 3:0.008229 4:-0.917 5:-0.8485 6:-0.7985 7:-1 8:0.3929 9:0.02307 
-1 1:-0.8908 2:-0.0773 3:-0.0929 4:-0.808 5:-0.1975 6:0.4158 7:-0.5243 8:0.03362 9:-0.5631 
-1 1:-0.07123 2:-0.1387 3:-0.7353 4:-1 5:0.1372 6:0.1148 7:-1 8:0.02584 9:-0.3782 
-1 1:-0.8925 2:-0.08221 3:0.3262 4:-0.7709 5:-0.1342 6:0.05977 7:-1 8:-0.3288 9:-0.8387 
-1 1:-0.894 2:-0.07485 3:0.06337 4:-0.8248 5:-0.6621 6:-0.4955 7:-1 8:0.5772 9:0.439 
-1 1:-0.9357 2:-0.08957 3:0.4752 4:-0.9957 5:-0.9677 6:-0.9408 7:-1 8:0.5725 9:0.08587 
-1 1:-0.6198 2:-0.09448 3:0.1012 4:-0.8638 5:-0.1582 6:0.2094 7:-1 8:0.3039 9:-0.3952 
-1 1:-0.0532 2:-0.573 3:-0.8286 4:-0.9213 5:-0.5112 6:-0.3115 7:0.07499 8:-0.008095 9:-1 
-1 1:-0.04929 2:-0.08712 3:-0.8091 4:-0.7564 5:-0.05341 6:0.1718 7:-1 8:0.2136 9:-0.3871 
-1 1:-0.9668 2:-0.2123 3:0.7424 4:-0.957 5:-0.7754 6:-0.2898 7:-0.5243 8:0.868 9:0.3681 
-1 1:0.06775 2:-0.1117 3:0.1614 4:-0.9741 5:0.3378 6:0.2357 7:-0.5243 8:0.09465 9:-0.6053 
-1 1:0.0734 2:0.1141 3:-0.4212 4:-0.6913 5:-0.09543 6:0.08806 7:-1 8:0.7055 9:0.3945 
-1 1:-0.9001 2:-0.03067 3:-0.4368 4:-1 5:-0.315 6:0.07436 7:-1 8:0.7326 9:0.1615 
-1 1:-0.3787 2:0.02577 3:0.7178 4:-0.5918 5:-0.0179 6:0.3912 7:-1 8:0.7537 9:0.09634 
-1 1:0.1331 2:-0.008589 3:0.06711 4:-0.7298 5:0.3011 6:0.4202 7:-0.5243 8:-0.3901 9:-0.8608 
-1 1:-0.5051 2:-0.1043 3:0.1698 4:-0.9888 5:-0.05252 6:0.1829 7:-1 8:0.8923 9:0.3871 
-1 1:-0.9746 2:-0.03313 3:0.1362 4:-0.8942 5:-0.8405 6:-0.732 7:-1 8:0.5068 9:0.02462 
-1 1:-0.9752 2:-0.1583 3:-0.02418 4:-0.9825 5:-0.6763 6:-0.604 7:-1 8:0.3951 9:0.006009 
-1 1:-0.9711 2:-1 3:-1 4:-1 5:-0.5372 6:-0.4036 7:0.07499 8:-0.3378 9:-1 
-1 1:0.8847 2:-0.07239 3:-0.5778 4:-0.9717 5:0.1357 6:0.3912 7:0.07499 8:0.7235 9:-0.5325 
-1 1:-0.4506 2:-0.2 3:-0.8884 4:-0.9023 5:0.4345 6:0.5894 7:0.2889 8:-0.2637 9:-0.8639 
-1 1:-0.3197 2:-0.1092 3:0.008908 4:-0.7425 5:-0.6449 6:-0.6374 7:-1 8:-0.5411 9:-0.8352 
-1 1:-0.9179 2:-0.09202 3:0.09782 4:-0.995 5:-0.3564 6:0.4381 7:-1 8:0.9075 9:0.3053 
-1 1:-0.9207 2:-0.01595 3:0.1872 4:-0.6216 5:-0.7804 6:-0.6884 7:-1 8:-0.09184 9:-0.6147 
-1 1:-0.9603 2:-0.03558 3:0.9236 4:-0.9408 5:-0.5221 6:-0.1552 7:-1 8:0.6273 9:-0.415 
-1 1:0.9954 2:-0.05767 3:-0.2061 4:-0.884 5:0.3567 6:0.1718 7:-0.5243 8:0.4692 9:-0.1053 
-1 1:-0.5848 2:-0.2785 3:-1 4:-1 5:-0.3875 6:-0.2591 7:-0.1868 8:-0.4433 9:-0.81 
-1 1:-0.9672 2:-0.1018 3:0.2395 4:-0.9911 5:-0.9284 6:-0.8537 7:-1 8:0.556 9:0.5945 
-1 1:-0.8104 2:-0.03067 3:0.1068 4:-0.8334 5:-0.1232 6:0.02817 7:-1 8:0.4191 9:0.234 
-1 1:-0.9101 2:-0.02086 3:0.3715 4:-0.6754 5:-0.4961 6:-0.4703 7:-1 8:-0.5324 9:-0.867 
-1 1:-0.8936 2:-0.1141 3:-0.09443 4:-1 5:0.0324 6:0.4259 7:-1 8:0.3518 9:-0.3867 
-1 1:-0.8017 2:-0.003681 3:0.3075 4:-0.8889 5:0.631 6:0.557 7:-1 8:0.3403 9:0.07153 
-1 1:-0.7307 2:-0.09693 3:-0.04437 4:-0.9864 5:-0.4982 6:-0.06132 7:-1 8:0.9175 9:0.6899 
-1 1:-0.9468 2:-0.03558 3:0.5129 4:-0.9841 5:-0.7804 6:-0.7585 7:-1 8:0.4477 9:-0.3255 
-1 1:-0.5522 2:0.0135 3:0.6201 4:-0.8913 5:0.2697 6:0.5022 7:-1 8:0.3851 9:-0.3359 
-1 1:-0.05603 2:-0.02331 3:0.3515 4:-0.9293 5:-0.1034 6:-0.1943 7:-1 8:0.2597 9:-0.3952 
-1 1:0.9744 2:-0.1558 3:-0.5924 4:-0.758 5:0.8026 6:0.6078 7:-0.1868 8:0.7167 9:0.184 
-1 1:-0.7874 2:-0.1288 3:-0.7794 4:-1 5:-0.2111 6:0.2012 7:-1 8:0.07939 9:-0.3216 
-1 1:-0.2912 2:-0.2393 3:-0.8692 4:-1 5:-0.6446 6:-0.6469 7:-1 8:-0.08562 9:-0.8403 
-1 1:-0.8817 2:0.008589 3:0.5855 4:-0.927 5:-0.5366 6:-0.109 7:-1 8:0.4159 9:-0.2751 
-1 1:-0.9546 2:0.08712 3:-0.01111 4:-0.6827 5:-0.01642 6:0.1409 7:-1 8:-0.02117 9:-0.4286 
-1 1:-0.3748 2:-0.06012 3:0.2045 4:-0.7713 5:-0.1531 6:0.07878 7:-1 8:0.8468 9:0.1653 
-1 1:-0.5954 2:-0.1215 3:-0.6552 4:-0.9346 5:-0.0256 6:0.4546 7:-1 8:-0.1192 9:-0.3569 
-1 1:-0.9752 2:0.001227 3:0.9379 4:-0.9636 5:-0.4733 6:-0.2363 7:-1 8:0.8232 9:0.4464 
-1 1:-0.926 2:-0.08712 3:0.4928 4:-0.9911 5:-0.7381 6:-0.5806 7:-1 8:0.8798 9:0.6705 
-1 1:-0.9127 2:-0.02086 3:0.108 4:-0.688 5:0.02826 6:-0.02044 7:-1 8:0.2522 9:-0.3266 
-1 1:-0.4977 2:-0.09202 3:-0.2001 4:-0.8989 5:-0.5857 6:-0.6438 7:-1 8:0.8082 9:-0.4887 
-1 1:-0.9062 2:-0.1951 3:-0.3917 4:-1 5:-0.1516 6:0.3534 7:-1 8:0.7497 9:0.263 
-1 1:0.9991 2:-0.1583 3:-0.229 4:-0.9237 5:0.4011 6:0.1393 7:-0.1868 8:-0.1031 9:-0.5433 
-1 1:-0.043 2:0.01595 3:0.8344 4:-0.9379 5:0.2176 6:0.3192 7:-1 8:0.4197 9:0.05137 
-1 1:0.4261 2:-0.1141 3:0.5091 4:-0.9703 5:-0.09454 6:0.2392 7:-1 8:0.6339 9:0.2367 
-1 1:-0.7579 2:-0.2417 3:-0.8724 4:-1 5:0.257 6:0.2602 7:-1 8:0.5943 9:0.1564 
-1 1:-0.717 2:-0.008589 3:0.6574 4:-0.4688 5:0.7707 6:0.8303 7:-1 8:0.6083 9:-0.06765 
-1 1:-0.02584 2:-0.08221 3:0.5088 4:-0.9812 5:0.03684 6:0.1888 7:-1 8:0.4293 9:-0.2448 
-1 1:-0.9859 2:-0.2245 3:0.05184 4:-0.9726 5:-0.8583 6:-0.7989 7:-1 8:0.9085 9:0.422 
-1 1:-0.5492 2:-0.08957 3:-0.128 4:-0.8556 5:-0.4026 6:0.08231 7:-1 8:0.3531 9:-0.2394 
-1 1:-0.9405 2:-0.02086 3:-0.1409 4:-0.9415 5:-0.7994 6:-0.7121 7:-1 8:0.6787 9:-0.1409 
-1 1:-0.9752 2:0.003681 3:0.4597 4:-0.7941 5:-0.4908 6:-0.355 7:-1 8:-0.02553 9:-0.06881 
-1 1:0.1073 2:-0.06748 3:0.1833 4:-0.7944 5:0.6233 6:0.4124 7:-1 8:0.006538 9:-0.3375 
-1 1:-0.6193 2:-0.05276 3:0.4187 4:-0.9541 5:-0.323 6:-0.1106 7:-1 8:0.4826 9:-0.458 
-1 1:-0.8065 2:-0.02331 3:0.05218 4:-0.8321 5:-0.2005 6:0.3294 7:-1 8:0.9542 9:-0.1878 
-1 1:0.02106 2:0.0135 3:0.7696 4:-0.9147 5:0.2966 6:0.2491 7:-1 8:0.1127 9:0.1084 
-1 1:0.8749 2:-0.2123 3:-0.6717 4:-1 5:-0.03211 6:-0.1082 7:-1 8:0.5962 9:0.1902 
-1 1:0.4971 2:-0.119 3:-0.4944 4:-0.7827 5:0.07324 6:0.3563 7:0.07499 8:0.09589 9:-0.4856 
-1 1:-0.8069 2:0.003681 3:0.08492 4:-0.9147 5:-0.3233 6:-0.1113 7:-1 8:0.689 9:0.391 
-1 1:-0.4658 2:-0.06258 3:0.4127 4:-0.8602 5:0.0108 6:0.146 7:-0.1868 8:-0.2011 9:-0.8476 
-1 1:-0.9064 2:-0.07485 3:-0.07135 4:-0.9855 5:0.03802 6:0.1364 7:-1 8:0.2905 9:-0.1506 
-1 1:-0.05125 2:-0.04049 3:-0.2492 4:-0.8146 5:0.2833 6:0.437 7:-1 8:0.5694 9:-0.4863 
-1 1:0.1837 2:-0.02822 3:-0.136 4:-0.6505 5:0.6585 6:0.6873 7:-0.5243 8:0.5153 9:-0.7546 
-1 1:-0.06363 2:-0.006135 3:0.2348 4:-0.7594 5:0.3404 6:0.3 7:-1 8:0.8172 9:-0.02384 
-1 1:-0.7257 2:-0.05276 3:0.1973 4:-0.8996 5:0.2289 6:0.4752 7:0.07499 8:0.655 9:-0.1091 
-1 1:-0.06688 2:0.04785 3:-0.4088 4:-0.6328 5:0.003995 6:0.1696 7:-1 8:-0.01775 9:-0.3541 
-1 1:-0.9164 2:-0.1043 3:0.2544 4:-0.955 5:-0.157 6:0.2679 7:-1 8:-0.5227 9:-0.8166 
-0.1563384393680882 1:0.2187 2:0.02331 3:-0.3725 4:-0.4688 5:0.6801 6:0.5651 7:-1 8:0.7899 9:0.2359 
-1 1:-0.9383 2:0.003681 3:0.6876 4:-0.9607 5:-0.6698 6:-0.4469 7:-1 8:-0.01993 9:-0.3448 
-1 1:-0.7679 2:0.0135 3:0.7898 4:-0.6962 5:0.07087 6:0.03768 7:-1 8:0.9122 9:0.4251 
-1 1:-0.8187 2:-0.08957 3:0.4331 4:-0.9455 5:-0.2996 6:0.1811 7:-1 8:0.6697 9:-0.0533 
-1 1:-0.3103 2:-0.03804 3:-0.9459 4:-0.8513 5:-0.3555 6:-0.4091 7:-1 8:-0.05044 9:-0.6654 
-1 1:-0.8102 2:-0.008589 3:0.3873 4:-0.9686 5:0.07176 6:0.2544 7:-1 8:0.7883 9:0.07153 
-1 1:-0.8048 2:-0.1166 3:-0.6218 4:-1 5:-0.08448 6:0.3393 7:-1 8:-0.646 9:-0.8934 
-1 1:-0.1831 2:0.04785 3:0.5785 4:-0.9894 5:-0.7195 6:-0.7278 7:-1 8:-0.5495 9:-0.8356 
-1 1:-0.3483 2:-0.003681 3:-0.3744 4:-0.5627 5:0.5496 6:0.4235 7:-1 8:0.01712 9:-0.3638 
-1 1:0.8893 2:-0.2245 3:-0.9754 4:-0.8491 5:0.3407 6:0.1022 7:-0.5243 8:0.6628 9:0.3177 
-1 1:-0.9646 2:-0.09693 3:-0.155 4:-0.9369 5:0.0685 6:0.6924 7:-1 8:0.4234 9:0.3258 
-1 1:-0.9542 2:-0.119 3:0.1246 4:-0.9888 5:-0.9429 6:-0.9244 7:-1 8:0.2721 9:-0.1277 
-1 1:-0.7824 2:0.05521 3:0.4146 4:-0.3277 5:-0.09691 6:0.04475 7:-1 8:0.7067 9:-0.2212 
-1 1:-0.9005 2:-0.254 3:-0.8135 4:-1 5:-0.1229 6:0.13 7:-1 8:-0.5399 9:-0.7158 
-1 1:-0.9637 2:-0.1166 3:-0.04081 4:-0.9726 5:-0.423 6:-0.3108 7:-1 8:0.7279 9:0.6007 
-1 1:-0.9207 2:-0.146 3:-0.8095 4:-0.5624 5:-0.2094 6:0.3179 7:-1 8:0.03549 9:-0.5499 
-1 1:-0.8884 2:-0.1509 3:-0.7938 4:-1 5:0.02175 6:0.3545 7:-1 8:0.04888 9:-0.5584 
-1 1:0.2903 2:-0.06503 3:-0.6639 4:-0.8321 5:0.2162 6:0.2087 7:-1 8:0.3776 9:-0.03741 
-1 1:-0.9118 2:-0.119 3:-0.8493 4:-0.8004 5:-0.3372 6:-0.09623 7:-1 8:-0.1544 9:-0.3828 
-1 1:-0.7657 2:0.04785 3:0.2251 4:-0.2253 5:0.1931 6:0.5404 7:-1 8:0.3829 9:-0.09634 
-1 1:-0.6552 2:-0.1313 3:0.1591 4:-0.8222 5:-0.007545 6:0.3106 7:-1 8:0.2245 9:-0.5111 
-1 1:-0.4046 2:-0.1337 3:-0.01875 4:-0.843 5:0.3097 6:0.1261 7:-1 8:0.3708 9:-0.1987 
-1 1:-0.8962 2:-0.1534 3:-0.1329 4:-0.9554 5:-0.6547 6:-0.593 7:-1 8:0.5436 9:0.5274 
-1 1:-0.9431 2:-0.1092 3:0.1961 4:-0.9121 5:-0.5925 6:-0.511 7:-1 8:0.1314 9:-0.003295 
-1 1:-0.8645 2:0.001227 3:0.2619 4:-0.8804 5:-0.133 6:0.1705 7:-1 8:0.5339 9:0.2533 
-1 1:-0.9774 2:-0.2589 3:-0.1891 4:-0.9736 5:-0.5751 6:-0.4814 7:-0.5243 8:0.1712 9:-0.2886 
-1 1:0.07774 2:-0.09939 3:0.3328 4:-0.9405 5:-0.6671 6:-0.7108 7:-1 8:-0.1261 9:-0.8205 
-1 1:-0.05016 2:-0.09202 3:0.3221 4:-0.9405 5:-0.3691 6:0.2847 7:-1 8:0.2983 9:-0.4607 
-1 1:-0.9689 2:-0.03067 3:0.642 4:-0.962 5:-0.8151 6:-0.6036 7:-1 8:-0.746 9:-0.8511 
-1 1:-0.06558 2:-0.1215 3:0.3172 4:-0.894 5:-0.004882 6:0.3179 7:0.07499 8:0.005915 9:-0.5383 
-1 1:-0.4369 2:-0.09448 3:-0.05201 4:-0.8754 5:-0.1629 6:0.1486 7:-1 8:0.3608 9:0.3642 
-1 1:-0.08122 2:-0.1117 3:-0.6496 4:-0.7247 5:-0.2076 6:0.1252 7:-1 8:-0.07752 9:-0.3572 
-1 1:0.1144 2:-0.07975 3:-0.5324 4:-1 5:0.254 6:0.2392 7:-1 8:-0.1591 9:-0.2727 
-1 1:0.289 2:-0.03558 3:-0.4317 4:-1 5:0.2647 6:0.1784 7:-1 8:0.3004 9:-0.1766 
-1 1:0.428 2:-0.07975 3:-0.5717 4:-0.9557 5:0.4183 6:0.2967 7:-1 8:0.5993 9:0.1444 
-1 1:-0.7902 2:-0.1337 3:-0.6213 4:-1 5:-0.6275 6:-0.5817 7:-1 8:0.4349 9:-0.1173 
-1 1:0.04929 2:-0.04785 3:-0.5946 4:-1 5:0.009321 6:0.125 7:-0.5243 8:-0.1513 9:-0.6585 
-1 1:-0.02454 2:0.003681 3:0.1128 4:-0.9091 5:0.4319 6:0.1939 7:-1 8:-0.04514 9:-0.3348 
-1 1:-0.8591 2:-0.05031 3:-0.2246 4:-1 5:-0.1774 6:0.1144 7:-1 8:-0.4197 9:-0.7558 
-1 1:-0.8701 2:-0.0184 3:-0.1182 4:-0.9243 5:0.0395 6:0.1623 7:-1 8:-0.2045 9:-0.6468 
-1 1:0.4261 2:-0.3595 3:-0.5315 4:-0.9015 5:0.2984 6:0.2173 7:0.07499 8:-0.4352 9:-0.8915 
-1 1:-0.8979 2:0.146 3:0.296 4:-0.9299 5:-0.5875 6:-0.4509 7:-1 8:-0.198 9:-0.6844 
-1 1:-0.8195 2:-0.1706 3:-0.6411 4:-0.7333 5:-0.8097 6:-0.7185 7:-1 8:-0.5644 9:-0.8597 
-1 1:-0.8315 2:-0.06012 3:0.2855 4:-0.8787 5:0.2404 6:0.4021 7:-1 8:0.8889 9:0.3708 
-1 1:-0.9338 2:-0.2515 3:0.3118 4:-0.6436 5:-0.2659 6:-0.0759 7:-0.5243 8:0.6734 9:0.2987 
-1 1:0.9913 2:-0.3301 3:-0.7608 4:-1 5:0.4689 6:0.4158 7:-0.5243 8:0.08064 9:-0.4104 
-1 1:-0.2858 2:-0.07485 3:-0.1095 4:-0.9838 5:-0.09602 6:0.09734 7:-1 8:0.3079 9:-0.05873 
-1 1:-0.8812 2:-0.06994 3:0.3976 4:-0.8138 5:0.307 6:0.4686 7:-0.5243 8:0.3182 9:0.09711 
-1 1:0.9663 2:-0.05031 3:0.1693 4:-0.9448 5:0.5567 6:0.4999 7:-0.1868 8:0.1999 9:-0.6596 
-1 1:-0.8942 2:0.001227 3:0.6751 4:-0.9752 5:0.1206 6:0.1219 7:-1 8:0.2562 9:-0.2979 
-1 1:-0.8995 2:-0.01595 3:-0.2957 4:-0.72 5:-0.8204 6:-0.8082 7:-1 8:-0.3039 9:-0.7523 
-1 1:-0.8775 2:-0.119 3:-0.5062 4:-0.8133 5:-0.2715 6:0.195 7:-1 8:-0.3708 9:-0.6468 
-1 1:-0.7583 2:-0.1828 3:-0.1511 4:-0.9279 5:-0.4872 6:-0.178 7:-1 8:0.387 9:0.1661 
-1 1:-0.615 2:-0.146 3:-0.7874 4:-1 5:-0.2147 6:-0.1714 7:-1 8:0.008095 9:-0.848 
-1 1:0.0899 2:-0.03067 3:-0.4684 4:-0.8506 5:-0.5585 6:-0.4767 7:-1 8:0.03144 9:-0.5251 
-1 1:-0.101 2:-0.06012 3:-0.3613 4:-0.9623 5:-0.1608 6:0.09844 7:-1 8:0.3661 9:-0.4607 
-1 1:-0.3692 2:-0.1387 3:-0.05506 4:-0.9818 5:0.1747 6:0.2436 7:-1 8:0.4813 9:-0.02694 
-1 1:0.03409 2:-0.02331 3:0.4799 4:-0.9038 5:0.2307 6:0.5044 7:-1 8:0.1563 9:-0.2774 
-1 1:0.4426 2:-0.1117 3:0.1328 4:-0.9699 5:0.3851 6:0.3663 7:-1 8:0.6367 9:0.1816 
-1 1:0.9296 2:-0.1926 3:-0.8692 4:-0.7481 5:0.1306 6:0.2016 7:-1 8:0.1647 9:0.2704 
-1 1:-0.9629 2:-0.08712 3:0.6981 4:-0.961 5:-0.9956 6:-0.9624 7:-1 8:0.5872 9:-0.2774 
-1 1:-0.542 2:-0.04785 3:-0.01841 4:-0.9101 5:0.2259 6:0.627 7:-1 8:-0.4328 9:-0.9407 
-1 1:-0.9742 2:-0.006135 3:0.1969 4:-0.9646 5:-0.2848 6:0.2255 7:-1 8:-0.004047 9:-0.1363 
-1 1:-0.8975 2:0.02822 3:0.8712 4:-0.9646 5:-0.3437 6:-0.1552 7:-1 8:-0.387 9:-1 
-1 1:0.8977 2:-0.2834 3:-0.195 4:-0.9486 5:0.1484 6:0.04077 7:0.07499 8:0.07098 9:-0.8558 
-1 1:-0.8814 2:-0.0454 3:-0.2239 4:-1 5:-0.7142 6:-0.5521 7:0.07499 8:0.345 9:-0.56 
-1 1:-0.9546 2:-0.173 3:0.06151 4:-0.9808 5:-0.5783 6:-0.4805 7:-1 8:0.8035 9:-0.2254 
-1 1:-0.8819 2:0.04294 3:-0.163 4:-0.705 5:-0.4591 6:-0.3154 7:-0.5243 8:0.4863 9:-0.6577 
-1 1:0.1296 2:-0.07485 3:0.5692 4:-0.9587 5:0.2709 6:0.3439 7:-1 8:0.6734 9:0.3243 
-1 1:0.9781 2:-0.4896 3:-0.7321 4:-0.9411 5:0.2842 6:0.2122 7:0.2889 8:0.2587 9:-0.7895 
-1 1:0.9759 2:-0.06258 3:-0.7283 4:-0.08799 5:0.02086 6:-0.07016 7:-0.1868 8:0.2705 9:-0.5154 
-0.4244537746191912 1:0.9965 2:-0.05767 3:-0.6186 4:-0.8926 5:0.3674 6:0.1873 7:0.07499 8:-0.6715 9:-1 
-1 1:-0.9375 2:-0.02086 3:0.4857 4:-0.6794 5:-0.2898 6:-0.09999 7:-1 8:0.2643 9:-0.2797 
-1 1:0.0165 2:-0.1681 3:0.3622 4:-0.6806 5:0.02412 6:0.2642 7:-0.1868 8:0.3397 9:-0.5263 
-1 1:-0.8751 2:-0.07239 3:0.4657 4:-0.9901 5:-0.4375 6:0.1159 7:-1 8:0.1323 9:-0.09827 
-1 1:-0.9642 2:-0.02331 3:0.1526 4:-0.9752 5:-0.715 6:-0.5519 7:-1 8:-0.448 9:-1 
-1 1:-0.463 2:0.01104 3:-0.5587 4:-0.9508 5:-0.6748 6:-0.6301 7:-1 8:-0.5159 9:-0.7089 
-1 1:-0.9431 2:-0.01595 3:0.313 4:-0.7283 5:-0.5573 6:-0.404 7:-1 8:-0.5218 9:-0.8573 
-1 1:-0.9509 2:0.006135 3:0.129 4:-0.9643 5:-0.5896 6:-0.4166 7:-1 8:0.7846 9:0.01144 
-1 1:-0.05494 2:-0.2049 3:-0.7046 4:-0.8416 5:-0.6153 6:-0.5912 7:-0.1868 8:-0.4614 9:-0.8942 
-1 1:0.008686 2:-0.05767 3:-0.2746 4:-0.9676 5:0.3378 6:0.2558 7:-1 8:0.8976 9:0.5588 
-1 1:-0.0443 2:0.006135 3:-0.04471 4:-0.8817 5:-0.186 6:-0.05115 7:-1 8:-0.4745 9:-0.6426 
-1 1:-0.9822 2:-0.04294 3:-0.1637 4:-0.3932 5:-0.2993 6:0.1895 7:-1 8:0.496 9:-0.1425 
-1 1:-0.9548 2:-0.0184 3:0.6734 4:-0.9623 5:-0.884 6:-0.7083 7:-1 8:-0.08499 9:-0.6309 
-1 1:-0.9474 2:0.1018 3:0.2006 4:-0.9653 5:-0.3321 6:0.1311 7:-1 8:0.8154 9:-0.03082 
-1 1:-0.01433 2:-0.2933 3:0.6125 4:-0.9291 5:0.3961 6:0.1393 7:0.07499 8:0.3649 9:-0.2076 
-1 1:-0.9331 2:-0.2344 3:-0.2851 4:-0.9584 5:-0.4822 6:-0.1817 7:-1 8:0.7323 9:0.4937 
-1 1:0.3993 2:0.003681 3:-0.4611 4:-0.9425 5:0.2715 6:0.07767 7:-1 8:0.7749 9:-0.1188 
-1 1:-0.8413 2:0.0184 3:0.4316 4:-0.9218 5:-0.4848 6:-0.2553 7:0.2889 8:-0.1071 9:-0.8426 
-1 1:-0.8921 2:-0.1926 3:-0.6824 4:-0.9458 5:-0.02471 6:0.1813 7:-1 8:0.6404 9:-0.002132 
-1 1:0.1318 2:-0.2393 3:-0.3379 4:-0.8119 5:0.383 6:0.3389 7:-0.5243 8:0.7036 9:-0.1576 
-1 1:-0.6254 2:-0.08712 3:0.2655 4:-0.9184 5:-0.2079 6:0.216 7:-1 8:0.623 9:-0.3018 
-1 1:-0.7201 2:-0.02577 3:-0.1781 4:-0.9712 5:-0.2505 6:-0.1221 7:-1 8:-0.1065 9:-0.3859 
-1 1:0.114 2:-0.09448 3:0.3262 4:-0.7286 5:0.3061 6:0.3532 7:-1 8:0.5567 9:-0.1367 
-1 1:-0.8565 2:0.05276 3:-0.501 4:-0.2117 5:0.2449 6:0.3857 7:-1 8:0.4835 9:-0.1824 
-1 1:-0.043 2:-0.001227 3:0.1241 4:-0.3413 5:0.5804 6:0.3426 7:-1 8:0.8982 9:0.06222 
-1 1:0.9351 2:-0.2344 3:-0.9467 4:-1 5:0.1431 6:0.1086 7:-0.5243 8:0.2709 9:-0.2293 
-1 1:0.02628 2:-0.173 3:-0.8565 4:-1 5:-0.2963 6:0.1046 7:-1 8:0.3512 9:-0.2425 
-1 1:0.4004 2:-0.4748 3:-0.8962 4:-0.8942 5:0.1593 6:-0.02773 7:-0.1868 8:-0.3387 9:-0.7096 
-1 1:-0.7459 2:-0.006135 3:0.2361 4:-0.5237 5:-0.5775 6:-0.3985 7:-1 8:-0.0523 9:-0.3158 
-1 1:-0.8845 2:-0.1853 3:0.4099 4:-0.9894 5:-0.7432 6:-0.1882 7:0.4697 8:-0.5651 9:-0.9744 
-1 1:-0.9407 2:-0.1902 3:-0.8062 4:-0.8314 5:-0.4884 6:-0.2986 7:-1 8:0.2973 9:-0.3053 
-1 1:-0.6858 2:-0.07239 3:-0.09103 4:-0.8116 5:-0.1093 6:0.1099 7:-1 8:0.5193 9:0.2312 
-1 1:-0.881 2:-0.1387 3:-0.3939 4:-0.9928 5:0.006066 6:0.1442 7:-0.5243 8:-0.6429 9:-1 
-1 1:-0.9144 2:-0.008589 3:0.175 4:-0.9888 5:-0.7053 6:-0.1203 7:-1 8:0.161 9:0.01803 
-1 1:-0.853 2:-0.08466 3:-0.2806 4:-1 5:0.07975 6:0.08231 7:-1 8:0.8123 9:0.489 
-1 1:-0.04039 2:-0.07975 3:-0.5268 4:-0.6609 5:0.3549 6:0.3428 7:-1 8:0.4673 9:-0.02152 
-1 1:-0.05972 2:-0.2 3:-0.1324 4:-0.9855 5:-0.307 6:-0.09778 7:-1 8:0.2908 9:-0.2437 
-1 1:-0.9331 2:-0.1043 3:0.2354 4:-0.9855 5:-0.6677 6:-0.3923 7:-1 8:0.703 9:0.2134 
-1 1:-0.9407 2:-0.119 3:-0.3369 4:-0.9762 5:-0.1046 6:0.1694 7:-1 8:-0.2235 9:-0.4499 
-1 1:-0.7566 2:-0.1706 3:-0.2465 4:-1 5:-0.1656 6:0.07303 7:-1 8:0.3652 9:-0.08044 
-1 1:-0.02389 2:-0.008589 3:0.6971 4:-0.8086 5:0.3135 6:0.1561 7:-1 8:0.05542 9:-0.3941 
-1 1:0.511 2:-0.2859 3:-0.176 4:-0.9348 5:0.7804 6:0.475 7:-0.1868 8:0.854 9:-0.08316 
-1 1:-0.9561 2:-0.0184 3:0.4543 4:-0.926 5:-0.7275 6:-0.6858 7:-1 8:0.7394 9:0.3979 
-1 1:-0.8347 2:-0.0184 3:0.4256 4:-0.8014 5:0.2543 6:0.4007 7:-1 8:0.4704 9:0.2072 
-1 1:-0.8647 2:-0.2123 3:-0.3717 4:-1 5:0.4913 6:0.5799 7:-1 8:0.1865 9:-0.282 
-1 1:-0.4174 2:-0.06748 3:0.04098 4:-0.8499 5:0.4535 6:0.3081 7:-1 8:-0.1049 9:-0.4038 
-1 1:-0.674 2:-0.04049 3:0.5407 4:-0.957 5:-0.4476 6:-0.0854 7:-0.5243 8:-0.104 9:-0.4262 
-1 1:-0.9342 2:0.06012 3:0.3113 4:-0.603 5:-0.2647 6:0.2304 7:-1 8:-0.1837 9:-0.6092 
-1 1:-0.9798 2:-0.2663 3:0.181 4:-0.9679 5:-0.8887 6:-0.7861 7:-1 8:0.6983 9:0.3646 
-1 1:-0.06124 2:-0.02577 3:-0.8123 4:-0.799 5:0.465 6:0.4149 7:-1 8:0.4106 9:0.1886 
-1 1:-0.9116 2:0.03804 3:-0.4711 4:-0.2537 5:-0.3833 6:-0.2586 7:-1 8:0.2267 9:-0.9539 
-1 1:0.8973 2:-0.1926 3:-0.9834 4:-0.9698 5:0.4265 6:0.3515 7:-0.1868 8:0.7874 9:-0.2991 
-1 1:0.8914 2:-0.1117 3:-0.7066 4:-0.955 5:0.04246 6:0.07414 7:-1 8:-0.006538 9:-0.09556 
-1 1:-0.9537 2:-0.06012 3:0.3191 4:-0.9891 5:-0.6354 6:-0.5974 7:-1 8:0.9461 9:0.4619 
-1 1:-0.613 2:-0.2736 3:-0.5953 4:-1 5:-0.2156 6:-0.01072 7:-0.5243 8:-0.2491 9:-0.8178 
-1 1:0.9553 2:-0.1632 3:-0.9035 4:-0.9544 5:0.01997 6:0.09292 7:-0.1868 8:-0.3337 9:-0.7461 
-1 1:-0.2458 2:-0.1926 3:-0.3104 4:-0.6738 5:-0.09928 6:0.09712 7:-1 8:-0.1002 9:-0.4491 
-1 1:-0.9375 2:-0.08712 3:0.1056 4:-1 5:-0.7485 6:-0.6365 7:-1 8:0.2245 9:-0.4863 
-1 1:-0.4369 2:-0.5975 3:-0.8135 4:-1 5:-0.2336 6:-0.14 7:-1 8:-0.05417 9:-0.5162 
-1 1:-0.8803 2:-0.03804 3:0.3751 4:-0.961 5:-0.2821 6:0.03326 7:-1 8:0.5775 9:0.4728 
-1 1:0.1357 2:-0.3178 3:-1 4:-0.9976 5:0.52 6:0.3618 7:-0.1868 8:0.4181 9:-0.3119 
-1 1:0.03344 2:-0.03067 3:-0.06914 4:-0.9939 5:-0.09099 6:0.0007734 7:-0.5243 8:-0.5884 9:-0.8286 
-1 1:-0.01716 2:-0.08221 3:-0.5585 4:-1 5:0.1179 6:0.04276 7:-1 8:0.4455 9:-0.1103 
-1 1:0.9268 2:-0.254 3:-0.8366 4:-1 5:0.2641 6:0.2257 7:-0.5243 8:-0.04608 9:-0.04439 
-1 1:-0.8004 2:-0.04049 3:0.0537 4:-0.8635 5:0.3043 6:0.3817 7:-1 8:0.6273 9:-0.01376 
-1 1:-0.05733 2:-0.03067 3:0.2565 4:-0.6434 5:0.1256 6:0.09446 7:-1 8:0.4654 9:0.5135 
-1 1:-0.3333 2:-0.1313 3:-0.4107 4:-0.8304 5:-0.2617 6:-0.07855 7:-1 8:0.8562 9:0.3565 
-1 1:0.05928 2:-0.1264 3:-0.2848 4:-0.6797 5:0.5656 6:0.4558 7:-1 8:0.245 9:-0.2906 
-1 1:-0.9863 2:-0.001227 3:0.5811 4:-0.8014 5:-0.8204 6:-0.7857 7:-1 8:0.5237 9:-0.1983 
-1 1:-0.6274 2:-0.1043 3:-0.8288 4:-1 5:0.4265 6:0.4193 7:-1 8:-0.1021 9:-0.6875 
-1 1:0.9707 2:-0.1975 3:-0.7373 4:-0.9114 5:0.2203 6:0.41 7:0.07499 8:-0.4819 9:-0.8996 
-1 1:0.9687 2:-0.1706 3:-0.7587 4:-1 5:0.1339 6:0.06618 7:-1 8:0.8079 9:0.6073 
-1 1:0.8371 2:-0.1534 3:-0.0627 4:-0.9037 5:0.1673 6:0.3119 7:0.07499 8:-0.2593 9:-0.6895 
-1 1:-0.9064 2:-0.05521 3:-0.3839 4:-0.7395 5:0.3129 6:0.3022 7:-1 8:0.8864 9:0.3061 
-1 1:-0.03496 2:-0.0773 3:0.2244 4:-0.9848 5:0.1777 6:0.2116 7:-1 8:0.458 9:0.1084 
-1 1:-0.9097 2:-0.006135 3:0.4148 4:-0.8698 5:-0.1712 6:0.1358 7:-1 8:-0.4116 9:-0.7263 
-1 1:-0.9592 2:-0.3791 3:0.5923 4:-0.9603 5:-0.8352 6:-0.5139 7:0.07499 8:0.2036 9:-0.4856 
-1 1:-0.2265 2:-0.03804 3:0.458 4:-0.964 5:-0.009025 6:0.1608 7:-1 8:-0.07254 9:-0.5914 
-1 1:-0.8819 2:-0.1092 3:-0.2646 4:-0.9435 5:0.1209 6:0.1276 7:-1 8:-0.1915 9:-0.5581 
-1 1:-0.8912 2:-0.09448 3:-0.003987 4:-0.9256 5:0.3594 6:0.3486 7:-1 8:0.7973 9:-0.3786 
-1 1:-0.542 2:-0.1804 3:-0.6308 4:-1 5:-0.4369 6:-0.2567 7:-1 8:-0.306 9:-0.8019 
-1 1:-0.615 2:-0.173 3:-0.3669 4:-0.6566 5:-0.6378 6:-0.2151 7:-1 8:0.4362 9:0.1111 
-1 1:-0.314 2:-0.0773 3:0.5985 4:-0.9554 5:0.2579 6:0.3203 7:-0.5243 8:-0.3923 9:-0.6511 
-1 1:-0.7038 2:0.02331 3:0.4866 4:-0.9491 5:-0.339 6:-0.2681 7:-1 8:0.2696 9:-0.3204 
-1 1:0.1396 2:0.01595 3:-0.3683 4:-0.8235 5:0.3458 6:0.4253 7:-1 8:0.7899 9:-0.01105 
-1 1:0.1683 2:-0.05276 3:0.4626 4:-0.7538 5:0.386 6:0.269 7:-1 8:0.09745 9:-0.3034 
-0.7505981864660011 1:-0.7392 2:0.01104 3:-0.167 4:-0.8537 5:-0.08981 6:0.2491 7:-0.5243 8:-1 9:-1 
-1 1:-0.7907 2:-0.146 3:-0.4238 4:-0.9511 5:-0.3224 6:0.1985 7:-1 8:0.6747 9:0.02733 
-1 1:0.9911 2:-0.05276 3:-0.6771 4:-0.8605 5:0.7429 6:0.3928 7:-1 8:-0.7291 9:-0.8814 
-1 1:-0.8897 2:-0.1362 3:-0.1732 4:-0.9055 5:-0.06081 6:-0.02707 7:-1 8:0.7279 9:0.2855 
-1 1:-0.07492 2:-0.01104 3:0.3944 4:-0.8294 5:0.5671 6:0.3015 7:-1 8:0.7839 9:0.5809 
-1 1:0.06819 2:-0.05767 3:-0.7168 4:-0.8037 5:-0.7213 6:-0.7121 7:-1 8:-0.2456 9:-0.6069 
-1 1:0.623 2:-0.04785 3:-0.6231 4:-0.8456 5:-0.0182 6:-0.008065 7:-1 8:0.6264 9:-0.1118 
-1 1:-0.6908 2:-0.0135 3:0.4674 4:-0.9881 5:-0.5517 6:-0.1572 7:-1 8:0.585 9:-0.1146 
-1 1:-0.5377 2:-0.1534 3:0.4387 4:-0.9355 5:0.1913 6:0.2215 7:-1 8:0.4412 9:0.2138 
-1 1:-0.7809 2:-0.2049 3:-0.5485 4:-1 5:-0.1505 6:0.2962 7:-1 8:0.4935 9:-0.2677 
-1 1:-0.6324 2:-0.03067 3:-0.3971 4:-0.9121 5:-0.7597 6:-0.7669 7:-1 8:-0.5361 9:-0.786 
-1 1:-0.9338 2:-0.05521 3:0.1351 4:-0.9607 5:-0.702 6:-0.5642 7:-1 8:0.2101 9:0.1979 
-1 1:0.4089 2:-0.2515 3:-0.6403 4:-0.906 5:0.1774 6:-0.002983 7:-0.1868 8:-0.2466 9:-0.5228 
-1 1:-0.56 2:-0.2172 3:-0.7979 4:-0.4543 5:0.2049 6:0.3386 7:-1 8:0.04514 9:-0.05137 
-1 1:-0.8528 2:-0.02086 3:-0.3552 4:-0.2939 5:-0.2392 6:-0.1574 7:0.07499 8:-0.04296 9:-0.6794 
-1 1:0.02606 2:-0.1558 3:-0.5198 4:-0.8959 5:-0.08211 6:-0.0664 7:-1 8:0.7366 9:0.3208 
-1 1:-0.6471 2:-0.1043 3:-0.004327 4:-0.862 5:-0.02826 6:0.2487 7:-0.5243 8:0.9835 9:0.09517 
-1 1:0.9739 2:-0.2712 3:-0.8524 4:-0.7623 5:0.415 6:0.1707 7:-0.1868 8:0.2276 9:-0.4805 
-1 1:-0.7431 2:0.0454 3:-0.1306 4:-0.4784 5:0.02826 6:0.3515 7:-1 8:0.6775 9:0.0188 
-1 1:-0.02845 2:0.03804 3:0.1798 4:-0.8615 5:-0.7967 6:-0.7991 7:-1 8:0.4181 9:-0.7023 
-1 1:-0.03561 2:-0.02331 3:-0.2205 4:-0.762 5:-0.2869 6:-0.01469 7:0.07499 8:-0.5324 9:-0.9143 
-1 1:0.3359 2:-0.08221 3:0.4097 4:-0.8886 5:-0.07116 6:-0.09005 7:-1 8:0.6021 9:0.03276 
-1 1:-0.7961 2:0.1043 3:0.7826 4:-0.9646 5:-0.6757 6:-0.6506 7:-1 8:0.8366 9:-0.177 
-1 1:-0.701 2:-0.1313 3:-0.8809 4:-0.9531 5:-0.552 6:-0.4429 7:-1 8:-0.2182 9:-0.4146 
-1 1:0.9818 2:-0.06994 3:-0.08662 4:-0.9172 5:0.6858 6:0.6109 7:0.07499 8:-0.4701 9:-0.8721 
-1 1:0.04691 2:-0.1166 3:-0.7923 4:-1 5:-0.01198 6:0.0938 7:-1 8:0.7509 9:-0.253 
-1 1:-0.8636 2:-0.1681 3:-0.851 4:-1 5:0.06318 6:0.3137 7:-1 8:0.06756 9:-0.101 
-1 1:-0.06493 2:0.0135 3:-0.03758 4:-0.7336 5:0.2209 6:0.4164 7:-1 8:0.6326 9:-0.1684 
-1 1:-0.8977 2:0.03313 3:-0.6036 4:-0.9623 5:-0.1579 6:-0.1625 7:-1 8:0.5006 9:0.1754 
-1 1:0.99 2:-0.09202 3:-0.6919 4:-0.9841 5:0.7236 6:0.3607 7:-1 8:-0.7379 9:-0.9318 
-1 1:0.1987 2:-0.1215 3:-0.7263 4:-1 5:0.04808 6:0.1393 7:-1 8:0.2323 9:0.1603 
-1 1:-0.9618 2:-0.04785 3:0.6662 4:-0.8632 5:-0.7044 6:-0.69 7:-1 8:0.4614 9:0.07075 
-1 1:-0.001086 2:-0.08712 3:-0.7501 4:-1 5:-0.7621 6:-0.7576 7:-1 8:0.3328 9:-0.6604 
-1 1:-0.9783 2:-0.2319 3:0.09918 4:-0.9858 5:-0.9849 6:-0.9759 7:-1 8:0.9088 9:0.8558 
-1 1:-0.6788 2:-0.1902 3:0.05353 4:-0.9679 5:-0.6017 6:-0.5117 7:-1 8:0.1591 9:-0.1712 
-1 1:-0.9759 2:-0.05276 3:0.1922 4:-0.8047 5:-0.4973 6:-0.05491 7:-1 8:0.3583 9:0.4573 
-1 1:0.2897 2:-0.06503 3:-0.606 4:-0.959 5:0.04276 6:0.07303 7:-1 8:0.5856 9:-0.208 
-1 1:0.645 2:-0.1092 3:-0.8955 4:-1 5:-0.1546 6:-0.1376 7:-1 8:0.3341 9:0.06455 
-1 1:0.009338 2:-0.05031 3:-0.1799 4:-0.7445 5:0.2111 6:0.4288 7:-1 8:-0.09994 9:-0.6472 
-1 1:0.1136 2:-0.06012 3:-0.1318 4:-0.6711 5:-0.04276 6:0.01668 7:-1 8:0.3954 9:-0.07346 
-1 1:0.5459 2:-0.04294 3:-0.3384 4:-0.7471 5:0.2357 6:0.1756 7:-1 8:0.9212 9:-0.0944 
-1 1:-0.1273 2:-0.02086 3:0.1526 4:-0.6982 5:-0.2632 6:-0.2273 7:-1 8:0.8135 9:0.3417 
-1 1:-0.8245 2:-0.1043 3:-0.594 4:-0.9543 5:0.04749 6:0.09115 7:-0.5243 8:0.6666 9:-0.2254 
-1 1:-0.8506 2:-0.006135 3:-0.06541 4:-0.9322 5:-0.51 6:-0.4222 7:-1 8:-0.04359 9:-0.46 
-1 1:-0.7008 2:-0.1215 3:-0.1421 4:-0.9894 5:-0.4038 6:-0.3115 7:-1 8:0.1292 9:-0.2026 
-1 1:-0.8324 2:0.006135 3:0.3863 4:-0.5743 5:-0.1792 6:-0.05911 7:-1 8:-0.6753 9:-0.7779 
-1 1:-0.2775 2:-0.02331 3:0.3873 4:-0.9055 5:0.3431 6:0.3652 7:-1 8:0.8957 9:0.315 
-1 1:-0.05255 2:-0.08221 3:0.6888 4:-0.9901 5:0.03211 6:0.1873 7:-1 8:-0.04359 9:-0.591 
-1 1:-0.871 2:-0.02577 3:0.3926 4:-0.8351 5:-0.1431 6:0.1475 7:-1 8:0.7603 9:0.1146 
-1 1:0.942 2:-0.1706 3:-0.5962 4:-0.9246 5:-0.3227 6:-0.2896 7:-1 8:-0.06663 9:-0.5736 
-1 1:0.1501 2:-0.02331 3:-0.3181 4:-0.5545 5:0.4428 6:0.2175 7:-1 8:0.9324 9:0.151 
-1 1:-0.7564 2:-0.0454 3:0.3345 4:-0.8374 5:-0.1469 6:0.233 7:-1 8:0.5875 9:0.182 
-1 1:0.9865 2:-0.08466 3:-0.08781 4:-0.9465 5:0.0111 6:-0.1227 7:-1 8:0.02709 9:-0.2123 
-1 1:-0.8788 2:0.09202 3:0.4838 4:-0.9884 5:-0.2031 6:-0.02928 7:-1 8:0.0523 9:-0.8794 
-1 1:0.03453 2:-0.02577 3:-0.1443 4:-0.9448 5:0.2011 6:0.1276 7:-1 8:0.4097 9:-0.1231 
-1 1:0.1186 2:-0.06503 3:0.2914 4:-0.8694 5:-0.1309 6:0.1882 7:-0.1868 8:0.2189 9:-0.5829 
-1 1:-0.8962 2:0.0135 3:0.3528 4:-0.9931 5:-0.5656 6:-0.534 7:-1 8:0.1473 9:-0.8131 
-1 1:0.2213 2:-0.4233 3:-1 4:-1 5:-0.1809 6:0.1227 7:-0.1868 8:-0.1722 9:-0.5255 
-1 1:-0.7375 2:-0.05276 3:0.2896 4:-0.9597 5:-0.5414 6:-0.4898 7:-1 8:-0.151 9:-0.4805 
-1 1:-0.8122 2:0.07485 3:-0.1774 4:-0.9501 5:0.0827 6:0.1121 7:-1 8:0.944 9:0.182 
-1 1:0.9626 2:-0.1436 3:-0.9854 4:-0.7707 5:0.2218 6:0.1099 7:0.07499 8:0.2301 9:-0.5786 
-1 1:-0.05299 2:-0.1436 3:-0.636 4:-0.9398 5:0.2295 6:0.05093 7:-1 8:0.3334 9:0.3053 
-1 1:-0.9635 2:0.08712 3:0.4794 4:-0.7234 5:0.328 6:0.9068 7:-1 8:0.2372 9:0.1149 
-1 1:-0.4152 2:-0.06258 3:-0.09137 4:-0.9283 5:-0.1715 6:0.1674 7:-1 8:-0.3518 9:-1 
-1 1:0.02649 2:0.0454 3:-0.1421 4:-0.4462 5:0.1105 6:0.1334 7:0.07499 8:-0.458 9:-1 
-1 1:-0.8786 2:-0.04049 3:0.08713 4:-0.9445 5:-0.6884 6:-0.5123 7:-1 8:0.3035 9:-0.7085 
-1 1:0.9726 2:-0.1975 3:-0.8843 4:-0.8393 5:0.2221 6:0.2072 7:0.07499 8:-0.5149 9:-0.7232 
-1 1:-0.972 2:0.001227 3:0.8011 4:-0.9276 5:-0.489 6:-0.2354 7:-1 8:0.1451 9:-0.7158 
-1 1:0.977 2:-0.1656 3:-0.7521 4:-1 5:0.3135 6:0.1597 7:-0.5243 8:0.505 9:-0.3282 
-1 1:0.9435 2:-0.006135 3:-0.3724 4:-0.7777 5:0.1514 6:0.2299 7:-0.5243 8:0.5346 9:-0.1867 
-1 1:0.2984 2:-0.1436 3:-0.7182 4:-1 5:0.2416 6:0.2145 7:-1 8:0.08188 9:-0.05873 
-1 1:0.1983 2:-0.1387 3:-0.1314 4:-0.8692 5:-0.007545 6:0.1977 7:-0.1868 8:0.3833 9:-0.5999 
-1 1:-0.9613 2:-0.02331 3:0.01943 4:-0.8777 5:-0.4467 6:0.1049 7:-1 8:0.7447 9:0.2367 
-1 1:0.1755 2:-0.0454 3:-0.5543 4:-0.8437 5:0.006954 6:0.08342 7:-1 8:0.2737 9:-0.5212 
-1 1:0.3264 2:-0.0184 3:0.4085 4:-0.7257 5:0.354 6:0.4359 7:-1 8:0.3714 9:-0.04439 
-1 1:-0.972 2:-0.1902 3:0.3866 4:-0.9369 5:-0.7378 6:-0.4701 7:-1 8:0.16 9:-0.4286 
-1 1:-0.7885 2:-0.1288 3:-0.01943 4:-0.9934 5:0.2452 6:0.3028 7:-1 8:-0.1404 9:-0.4991 
-1 1:0.3709 2:0.09693 3:0.06371 4:-0.4821 5:0.3008 6:0.458 7:-1 8:0.8116 9:0.3518 
-1 1:-0.05798 2:-0.09202 3:-0.05455 4:-0.9187 5:-0.1073 6:-0.2399 7:-1 8:0.476 9:-0.09595 
-1 1:0.9839 2:-0.2049 3:-0.1202 4:-0.9288 5:0.5085 6:0.4843 7:0.4697 8:0.2677 9:-0.6844 
-1 1:0.6319 2:-0.02822 3:-0.6742 4:-1 5:-0.05045 6:0.07966 7:-1 8:0.4847 9:0.06959 
-1 1:-0.0595 2:-0.08221 3:-0.4261 4:-0.7713 5:0.1768 6:0.2414 7:-1 8:0.7572 9:0.7437 
-1 1:-0.9084 2:-0.001227 3:-0.2159 4:-1 5:0.01613 6:0.1546 7:-1 8:-0.7351 9:-0.8856 
-1 1:0.009555 2:-0.146 3:-0.7641 4:-1 5:-0.06998 6:-0.03878 7:-1 8:-0.0467 9:-0.4247 
-1 1:-0.5381 2:0.04049 3:0.162 4:-0.8331 5:-0.04542 6:0.2582 7:-1 8:0.6771 9:-0.5526 
-1 1:-0.9737 2:0.04049 3:0.8464 4:-0.8351 5:-0.5319 6:-0.2297 7:-1 8:0.3783 9:-0.1289 
-1 1:-0.9438 2:0.08221 3:0.4896 4:-0.6893 5:-0.07116 6:0.1813 7:-1 8:0.8397 9:-0.1944 
-1 1:-0.04756 2:0.0135 3:-0.2741 4:-0.3581 5:0.162 6:0.3055 7:-1 8:0.179 9:-0.2452 
-1 1:0.5034 2:-0.1067 3:0.1967 4:-0.8161 5:0.1161 6:-0.003425 7:-0.1868 8:-0.3378 9:-0.7938 
-1 1:-0.8347 2:-0.05521 3:0.2049 4:-0.9418 5:-0.2789 6:-0.07082 7:-1 8:0.4324 9:-0.5883 
-1 1:-0.5863 2:-0.1067 3:-0.07356 4:-1 5:-0.2904 6:-0.03016 7:-1 8:0.7226 9:0.3099 
-1 1:-0.8908 2:0.01595 3:-0.02146 4:-0.7409 5:-0.4549 6:-0.1278 7:-1 8:0.03705 9:-0.2518 
-1 1:-0.8463 2:-0.03067 3:0.2797 4:-0.8985 5:-0.3218 6:-0.1568 7:-1 8:0.32 9:-0.0502 
-1 1:-0.9225 2:-0.1166 3:0.1031 4:-0.961 5:0.1164 6:0.0717 7:-1 8:-0.8035 9:-1 
-1 1:-0.5891 2:-0.2589 3:0.2592 4:-0.9459 5:0.06821 6:0.1214 7:0.07499 8:0.2014 9:-0.7627 
-1 1:-0.6493 2:-0.05276 3:0.04166 4:-0.9038 5:0.04542 6:0.1415 7:-1 8:0.8773 9:0.01027 
-1 1:-0.0658 2:-0.05767 3:-0.1555 4:-0.9931 5:-0.1718 6:0.02375 7:-1 8:-0.09838 9:-0.5693 
-1 1:0.982 2:-0.2098 3:0.06168 4:-0.949 5:0.3777 6:0.3362 7:0.07499 8:0.2463 9:-0.3018 
-1 1:-0.7064 2:-0.03067 3:0.08526 4:-0.746 5:0.0975 6:0.3064 7:-0.5243 8:0.7537 9:-0.1828 
-1 1:-0.07101 2:-0.09693 3:-0.476 4:-0.925 5:0.04217 6:0.08916 7:-1 8:0.02553 9:-0.5767 
-1 1:-0.9755 2:0.01595 3:0.8098 4:-0.6953 5:-0.283 6:0.157 7:-1 8:-0.03144 9:-0.2549 
-1 1:-0.8428 2:-0.1092 3:0.529 4:-0.7707 5:-0.2617 6:0.02 7:0.07499 8:-0.538 9:-1 
-1 1:-0.9661 2:-0.05767 3:0.4971 4:-0.9924 5:-0.6917 6:-0.549 7:-1 8:0.1435 9:-0.2789 
-1 1:-0.7555 2:0.01104 3:0.04743 4:-0.9127 5:-0.4478 6:-0.1002 7:-1 8:-0.06787 9:-0.6096 
-1 1:-0.286 2:-0.01595 3:0.2234 4:-0.6794 5:-0.01494 6:0.4878 7:-1 8:-0.4564 9:-0.905 
-1 1:0.0006515 2:-0.04294 3:0.1903 4:-0.9346 5:0.3114 6:0.2436 7:-1 8:0.7671 9:0.1002 
-1 1:0.9889 2:-0.3767 3:-0.7777 4:-1 5:0.2682 6:0.1879 7:0.4697 8:-0.3079 9:-0.9066 
-1 1:-0.05168 2:-0.1779 3:-0.8738 4:-1 5:0.07708 6:0.06773 7:-1 8:0.1252 9:-0.2239 
-1 1:0.7459 2:-0.006135 3:0.1402 4:-0.9279 5:-0.2378 6:-0.2737 7:-1 8:0.8969 9:-0.1491 
-1 1:-0.8678 2:0.03804 3:0.4966 4:-0.9478 5:-0.1966 6:0.3515 7:-1 8:-0.2083 9:-0.8329 
-1 1:0.435 2:-0.02822 3:-0.39 4:-0.9514 5:-0.4156 6:-0.4105 7:-1 8:0.006538 9:-0.6612 
-1 1:-0.02693 2:-0.006135 3:0.5989 4:-0.688 5:0.5674 6:0.49 7:-1 8:0.5006 9:0.215 
-1 1:-0.645 2:-0.3301 3:-0.5176 4:-1 5:-0.3032 6:-0.2259 7:-0.5243 8:0.6308 9:0.1677 
-1 1:-0.9581 2:-0.04294 3:0.6116 4:-0.9617 5:-0.8819 6:-0.76 7:-1 8:0.2273 9:-0.3561 
-1 1:0.9659 2:-0.1117 3:-0.7706 4:-1 5:-0.2105 6:-0.1515 7:-1 8:0.1771 9:-0.2398 
-1 1:0.06232 2:-0.1951 3:-0.371 4:-0.682 5:-0.04335 6:0.0516 7:-1 8:0.4141 9:0.137 
-1 1:-0.02584 2:-0.0135 3:-0.04929 4:-0.803 5:0.4328 6:0.5174 7:-1 8:0.4231 9:-0.5751 
-1 1:0.05928 2:-0.1681 3:0.5755 4:-0.8732 5:0.2221 6:0.3985 7:0.07499 8:0.2609 9:-0.6891 
-1 1:0.9681 2:-0.1092 3:0.1379 4:-0.8615 5:0.4896 6:0.3161 7:-0.5243 8:0.08499 9:-0.1828 
-1 1:-0.8508 2:-0.0773 3:0.7027 4:-0.9795 5:-0.3919 6:-0.3196 7:-1 8:0.2936 9:-0.251 
-1 1:0.7713 2:0.01104 3:0.03317 4:-0.5528 5:0.2644 6:0.2911 7:-1 8:0.891 9:0.3406 
-1 1:0.5266 2:-0.2442 3:-0.5951 4:-0.7273 5:0.3248 6:0.1895 7:0.4697 8:-0.623 9:-1 
-1 1:0.1112 2:0.01595 3:-0.6554 4:-0.842 5:0.04838 6:0.1994 7:-1 8:0.2681 9:-0.1289 
-1 1:0.006732 2:-0.1166 3:-0.1742 4:-0.9557 5:-0.5869 6:-0.5497 7:-1 8:-0.1893 9:-0.5914 
-1 1:-0.004995 2:-0.06258 3:-0.3795 4:-0.9088 5:0.1626 6:0.3172 7:-1 8:-0.141 9:-0.4104 
-1 1:-0.9123 2:-0.07485 3:0.2933 4:-0.7663 5:-0.4002 6:-0.06154 7:-1 8:-0.08966 9:-0.691 
-1 1:0.03236 2:-0.08957 3:0.5638 4:-0.8989 5:0.00725 6:0.2047 7:-1 8:0.1049 9:-0.9403 
-1 1:-0.329 2:-0.09939 3:0.6951 4:-0.9284 5:-0.1144 6:-0.1066 7:-0.5243 8:-0.07877 9:-0.6643 
-1 1:-0.8602 2:-0.0184 3:0.2801 4:-0.956 5:0.17 6:0.2947 7:-1 8:0.3337 9:0.06571 
-1 1:-0.8308 2:-0.09693 3:0.3909 4:-0.9841 5:-0.5751 6:-0.1486 7:-1 8:-0.09371 9:-0.4239 
-1 1:-0.9616 2:-0.1656 3:0.1197 4:-0.9917 5:-0.7624 6:-0.7236 7:-1 8:0.3817 9:0.2506 
-1 1:-0.9744 2:-0.1018 3:0.8675 4:-0.9511 5:-0.9133 6:-0.7731 7:-1 8:0.4801 9:-0.2588 
-1 1:-0.8404 2:-0.09202 3:0.03046 4:-0.9038 5:0.3736 6:0.3066 7:-1 8:-0.3387 9:-0.7383 
-1 1:-0.8923 2:-0.03313 3:0.09969 4:-0.6976 5:-0.3437 6:0.1442 7:-1 8:-0.4408 9:-0.8306 
-0.9661462158913704 1:0.9351 2:-0.1288 3:-0.6666 4:-0.9532 5:0.5686 6:0.2876 7:-0.5243 8:-0.009029 9:-0.3607 
-1 1:-0.08578 2:-0.06258 3:0.4153 4:-0.4631 5:-0.09513 6:0.146 7:-0.1868 8:0.4219 9:-0.7123 
-1 1:0.03583 2:-0.3644 3:-0.838 4:-0.6891 5:0.3644 6:0.6502 7:0.2889 8:-0.1373 9:-0.8531 
-1 1:-0.904 2:-0.2368 3:-0.3386 4:-0.9055 5:-0.6494 6:-0.4801 7:-1 8:0.5131 9:0.2561 
-1 1:-0.955 2:-0.07485 3:-0.5894 4:-0.4589 5:-0.3387 6:0.1055 7:-1 8:0.4477 9:-0.4138 
-1 1:0.2851 2:-0.008589 3:-0.3937 4:-0.5819 5:0.5372 6:0.2277 7:-1 8:0.9271 9:0.3351 
-1 1:-0.5299 2:-0.04294 3:0.3608 4:-0.962 5:-0.1043 6:0.2072 7:-1 8:0.1613 9:-0.6697 
-1 1:0.1983 2:-0.2638 3:-0.1518 4:-0.8812 5:-0.04305 6:0.1977 7:0.4697 8:0.3833 9:-0.6464 
-1 1:-0.8871 2:-0.01104 3:0.6143 4:-0.7944 5:0.2425 6:0.484 7:-1 8:0.4461 9:-0.3669 
-1 1:0.9811 2:-0.2417 3:-0.7701 4:-0.8449 5:-0.2404 6:-0.212 7:-0.1868 8:0.2267 9:-0.3782 
-1 1:-0.977 2:-0.09202 3:0.278 4:-0.9838 5:-0.8541 6:-0.8645 7:-1 8:0.754 9:-0.1157 
-1 1:-0.942 2:-0.0135 3:-0.5809 4:-0.7366 5:-0.1869 6:0.08342 7:-1 8:-0.5181 9:-0.7437 
-1 1:0.2182 2:-0.008589 3:0.5532 4:-0.9683 5:0.4369 6:0.4381 7:-1 8:0.9004 9:0.08703 
-1 1:-0.05472 2:-0.0184 3:0.1199 4:-0.8797 5:-0.1209 6:0.161 7:-1 8:0.4573 9:-0.1266 
-1 1:-0.8975 2:-0.1166 3:-0.6097 4:-1 5:-0.412 6:-0.2213 7:-1 8:-0.6725 9:-0.8442 
-1 1:-0.7587 2:-0.09448 3:0.05608 4:-0.8417 5:-0.05163 6:0.09513 7:-1 8:0.9035 9:-0.1022 
-0.08504116557758351 1:0.9781 2:-0.02822 3:-0.5383 4:-0.7131 5:-0.1596 6:-0.1559 7:-1 8:0.311 9:-0.1812 
-1 1:-0.6061 2:-0.04294 3:-0.275 4:-0.8608 5:0.4017 6:0.781 7:-1 8:0.3247 9:-0.6573 
-1 1:-0.9626 2:-0.02331 3:0.4172 4:-0.4966 5:0.2514 6:0.568 7:-1 8:0.5125 9:-0.1463 
-1 1:-0.1479 2:-0.1706 3:-0.8181 4:-1 5:-0.02027 6:0.1453 7:-1 8:0.7263 9:0.06804 
-1 1:0.01173 2:-0.1681 3:-0.1083 4:-0.97 5:-0.5606 6:-0.5002 7:-0.5243 8:-0.3101 9:-0.6445 
-0.6201414488170628 1:0.9824 2:-0.06258 3:-1 4:0.331 5:0.7713 6:0.4615 7:-1 8:-0.7509 9:-0.9884 
-1 1:0.9468 2:-0.2564 3:-0.2052 4:-0.6986 5:0.6263 6:0.5733 7:0.07499 8:0.3465 9:-0.7116 
-1 1:-0.4376 2:0.001227 3:-0.2095 4:-0.8149 5:0.3002 6:0.4323 7:-1 8:0.07285 9:-0.7065 
-1 1:0.6389 2:0.02331 3:-0.3126 4:-0.4911 5:0.3283 6:0.3035 7:1 8:-0.9094 9:-0.993 
-1 1:-0.01086 2:-0.1043 3:-0.06694 4:-1 5:-0.2236 6:0.1579 7:-1 8:-0.1046 9:-0.1781 
-1 1:0.7874 2:-0.02577 3:-0.2473 4:-0.8179 5:-0.04542 6:-0.1435 7:-1 8:0.6641 9:0.2782 
-1 1:-0.838 2:-0.0184 3:-0.5537 4:-0.9511 5:0.1434 6:0.2615 7:-1 8:0.02584 9:-0.7961 
-1 1:-0.972 2:-0.4282 3:0.5297 4:-0.835 5:-0.7287 6:-0.2465 7:-0.1868 8:0.6454 9:0.2386 
-1 1:-0.2806 2:-0.2368 3:-0.7942 4:-1 5:-0.8065 6:-0.8162 7:-1 8:0.1407 9:-0.7112 
-1 1:-0.6806 2:-0.05767 3:-0.6841 4:-0.07586 5:-0.7955 6:-0.779 7:-1 8:0.5274 9:-0.1719 
-1 1:0.9876 2:0.03313 3:-0.6506 4:-0.9164 5:-0.2209 6:-0.2849 7:-1 8:0.4726 9:0.04865 
-1 1:0.9739 2:-0.4699 3:-0.8454 4:-0.7936 5:0.104 6:0.1901 7:0.7646 8:-0.5162 9:-1 
-1 1:-0.6812 2:-0.4675 3:-0.03572 4:-0.981 5:-0.5887 6:-0.3996 7:0.07499 8:-0.05666 9:-0.5212 
-1 1:-0.4419 2:-0.03313 3:-0.07525 4:-0.721 5:-0.2647 6:-0.007182 7:-1 8:0.6068 9:0.503 
-1 1:-0.9168 2:-0.04294 3:-0.3447 4:-0.8883 5:-0.3691 6:-0.2198 7:-1 8:-0.5458 9:-0.812 
-1 1:-0.927 2:-0.008589 3:0.4938 4:-0.9907 5:-0.9893 6:-0.9874 7:-1 8:0.7762 9:-0.02152 
-1 1:-0.8387 2:0.09693 3:0.4932 4:-0.2444 5:0.283 6:0.5556 7:-1 8:-0.08468 9:-0.5042 
-1 1:0.3913 2:-0.2712 3:-0.6684 4:-0.957 5:-0.1499 6:0.05093 7:-0.1868 8:-0.2077 9:-0.6119 
-1 1:-0.8293 2:-0.0454 3:-0.7567 4:-1 5:-0.6689 6:-0.6743 7:-1 8:0.5311 9:-0.006009 
-1 1:0.9846 2:-0.254 3:-0.8473 4:-1 5:0.7562 6:0.6535 7:-1 8:-0.8322 9:-1 
-1 1:-0.2028 2:-0.0184 3:-0.3069 4:-0.9075 5:0.2511 6:0.359 7:-1 8:0.9988 9:0.3379 
-1 1:-0.8636 2:-0.1018 3:0.1161 4:-0.9855 5:-0.6352 6:-0.5731 7:-1 8:0.03954 9:-0.6492 
-1 1:-0.957 2:0.006135 3:0.3842 4:-0.767 5:-0.7076 6:-0.4867 7:-1 8:0.1189 9:-0.4953 
-1 1:0.2641 2:-0.08466 3:-0.5692 4:-0.8932 5:0.1697 6:0.3404 7:-1 8:0.5361 9:-0.1219 
-1 1:-0.7535 2:-0.1313 3:0.505 4:-0.7151 5:-0.05459 6:0.05204 7:-1 8:0.05012 9:-0.3801 
-1 1:0.0506 2:-0.02086 3:0.1835 4:-0.7171 5:0.1289 6:0.1815 7:-1 8:-0.1737 9:-0.4286 
-1 1:-0.6221 2:-0.01104 3:0.3761 4:-0.1413 5:0.0469 6:0.3581 7:-1 8:-0.1663 9:-0.5201 
-1 1:0.001086 2:-0.05767 3:0.1884 4:-0.9888 5:0.2212 6:0.2264 7:-1 8:0.3552 9:-0.2444 
-1 1:-0.8656 2:-0.04785 3:0.3041 4:-0.6916 5:-0.146 6:0.2209 7:-1 8:0.3229 9:-0.1018 
-1 1:0.9314 2:-0.09693 3:0.474 4:-0.9146 5:0.5505 6:0.3868 7:-0.5243 8:0.642 9:0.07463 
-1 1:-0.7998 2:-0.1362 3:0.02503 4:-1 5:0.03092 6:0.2905 7:-1 8:0.09496 9:-0.3479 
-1 1:0.8649 2:-0.1656 3:-0.7635 4:-0.703 5:-0.1286 6:0.05292 7:-0.1868 8:0.03144 9:-0.3712 
-1 1:0.476 2:-0.3202 3:0.08662 4:-0.9624 5:0.3851 6:0.1846 7:0.07499 8:0.1438 9:-0.4588 
-1 1:-0.727 2:0.03313 3:-0.1185 4:-0.3373 5:-0.4336 6:-0.3278 7:-0.1868 8:0.8303 9:0.07036 
-1 1:0.3318 2:-0.06012 3:0.03606 4:-0.9455 5:0.2833 6:0.06375 7:-1 8:0.7699 9:0.03004 
-1 1:0.08122 2:-0.06258 3:0.05862 4:-0.7885 5:0.1644 6:0.2005 7:-1 8:0.122 9:-0.6282 
-1 1:-0.9207 2:-0.07975 3:-0.1545 4:-0.964 5:-0.3313 6:-0.2686 7:-1 8:-0.3537 9:-0.9004 
-1 1:-0.9511 2:-0.1632 3:-0.4156 4:-1 5:-0.3647 6:0.05778 7:-1 8:0.7494 9:0.2371 
-1 1:-0.9151 2:-0.08712 3:-0.9051 4:-0.9627 5:-0.7337 6:-0.1082 7:-0.1868 8:-0.3633 9:-0.9903 
-1 1:0.9058 2:-0.1067 3:-0.7302 4:-0.766 5:-0.05163 6:0.0306 7:-1 8:0.2562 9:0.2142 
-1 1:-0.9012 2:-0.1975 3:0.06134 4:-0.9469 5:-0.1957 6:0.0306 7:-0.1868 8:-0.02615 9:-0.5887 
-1 1:-0.2452 2:-0.08221 3:0.6756 4:-0.9038 5:0.001036 6:0.288 7:-1 8:0.9187 9:0.4898 
-1 1:-0.8215 2:-0.06503 3:0.1221 4:-0.2514 5:0.1818 6:0.1011 7:-1 8:0.5856 9:-0.4937 
-1 1:-0.9246 2:-0.1877 3:-0.003987 4:-0.6163 5:-0.6485 6:-0.5912 7:-1 8:0.2637 9:0.1401 
-1 1:-0.8743 2:-0.03804 3:0.4864 4:-0.9498 5:-0.03388 6:0.3928 7:-1 8:-0.5741 9:-0.7092 
-1 1:-0.6675 2:0.06994 3:-0.03928 4:-0.5726 5:-0.3745 6:0.06132 7:-1 8:-0.4508 9:-0.6255 
-1 1:-0.7312 2:-0.2908 3:-0.7263 4:-1 5:0.09336 6:0.1968 7:-0.5243 8:0.4704 9:-0.03702 
-1 1:-0.9244 2:-0.006135 3:-0.5488 4:-0.8526 5:-0.344 6:-0.2191 7:-1 8:0.07098 9:-0.3262 
-1 1:-0.6206 2:-0.2172 3:-0.6795 4:-0.9782 5:-0.01672 6:0.2852 7:-1 8:0.4932 9:-0.2785 
-1 1:0.3255 2:-0.03558 3:0.0002545 4:-0.686 5:0.2037 6:0.33 7:-1 8:0.4573 9:-0.3685 
-1 1:-0.9349 2:-0.0773 3:-0.8836 4:-1 5:-0.7112 6:-0.7757 7:-1 8:-0.1905 9:-0.4449 
-1 1:-0.8942 2:-0.03313 3:0.2154 4:-0.9841 5:-0.3748 6:-0.1501 7:-1 8:-0.4521 9:-1 
-1 1:0.7733 2:-0.2147 3:-0.8424 4:-0.8975 5:0.1762 6:0.3179 7:-0.1868 8:-0.1298 9:-0.7341 
-1 1:0.111 2:0.01104 3:-0.1321 4:-0.5389 5:0.1809 6:0.1742 7:-0.5243 8:0.08998 9:-0.6294 
-1 1:-0.5405 2:-0.1828 3:-0.4032 4:-1 5:0.05933 6:0.5077 7:-0.5243 8:-0.4947 9:-1 
-1 1:-0.8906 2:-0.1509 3:-0.641 4:-1 5:-0.1224 6:0.05889 7:-1 8:0.9639 9:0.1557 
-1 1:0.2352 2:0.001227 3:-0.006193 4:-0.9527 5:0.004291 6:0.06729 7:-1 8:-0.2422 9:-0.3286 
-1 1:-0.9448 2:-0.09448 3:-0.6454 4:-0.9769 5:-0.8233 6:-0.5227 7:-1 8:0.2391 9:-0.8224 
-1 1:-0.9646 2:0.02577 3:0.5151 4:-0.7862 5:0.1644 6:0.2591 7:-1 8:0.4094 9:0.07657 
-1 1:-0.9099 2:-0.1239 3:-0.1368 4:-1 5:-0.3333 6:0.1179 7:-1 8:0.4735 9:0.03431 
-1 1:-0.05212 2:0.02577 3:-0.1311 4:-0.8587 5:-0.1718 6:-0.08629 7:-0.5243 8:0.9296 9:0.08936 
-1 1:0.08035 2:-0.06748 3:0.1372 4:-0.9392 5:-0.002515 6:0.1424 7:-1 8:-0.1304 9:-0.8562 
-1 1:-0.8747 2:-0.07485 3:-0.02808 4:-1 5:-0.8065 6:-0.7784 7:-1 8:0.6796 9:0.04478 
-1 1:-0.392 2:-0.1043 3:-0.5736 4:-0.7065 5:-0.7334 6:-0.7149 7:-1 8:-0.3951 9:-0.6108 
-1 1:-0.9281 2:0.02577 3:0.6243 4:-0.7726 5:-0.7242 6:-0.4549 7:-1 8:0.3963 9:-0.2809 
-1 1:0.07666 2:-0.1436 3:-0.2224 4:-0.9967 5:0.2194 6:0.2997 7:-1 8:0.722 9:0.06338 
-1 1:-0.05255 2:0.03067 3:0.08051 4:-0.6698 5:0.4768 6:0.4635 7:-1 8:-0.221 9:-0.4007 
-1 1:-0.9134 2:-0.09939 3:0.2246 4:-0.9554 5:-0.6872 6:-0.6692 7:-1 8:0.4714 9:-0.09052 
-1 1:-0.02736 2:-0.1239 3:-0.3301 4:-0.8014 5:0.3351 6:0.2997 7:-1 8:0.7525 9:0.3452 
-1 1:-0.7731 2:-0.03313 3:0.01705 4:-0.5125 5:-0.2878 6:-0.1022 7:-1 8:-0.1868 9:-0.855 
-1 1:0.9307 2:-0.2663 3:-0.5578 4:-1 5:-0.125 6:-0.1722 7:-1 8:0.8571 9:0.3972 
-1 1:0.9472 2:-0.06994 3:-0.879 4:-0.6966 5:0.7825 6:0.5684 7:-1 8:-0.9315 9:-1 
-1 1:0.1902 2:-0.02331 3:-0.1609 4:-0.845 5:-0.5801 6:-0.5353 7:-1 8:0.3755 9:-0.1797 
-1 1:-0.1689 2:-0.05767 3:0.09578 4:-0.9025 5:0.1182 6:0.5987 7:-1 8:-0.08032 9:-0.2952 
-1 1:0.03974 2:-0.03804 3:-0.1587 4:-1 5:0.3579 6:0.2385 7:-1 8:-0.02677 9:-0.4929 
-1 1:-0.9861 2:-0.1313 3:0.1723 4:-0.9904 5:-0.9032 6:-0.8972 7:-1 8:0.7397 9:0.2739 
-1 1:0.1748 2:-0.06012 3:0.4423 4:-0.9213 5:-0.6801 6:-0.6655 7:-1 8:0.392 9:-0.4189 
-1 1:-0.04169 2:-0.08466 3:-0.5733 4:-0.9831 5:-0.2487 6:-0.1309 7:-1 8:0.04421 9:-0.6654 
-1 1:-0.9299 2:-0.05767 3:0.3484 4:-0.8449 5:-0.4899 6:-0.3048 7:-0.5243 8:0.1448 9:-0.5104 
-1 1:-0.7629 2:-0.08221 3:-0.7777 4:-0.7904 5:-0.1102 6:-0.09579 7:-1 8:-0.2192 9:-0.4189 
-1 1:-0.0684 2:-0.08957 3:-0.8977 4:-0.9313 5:-0.00577 6:-0.02265 7:-1 8:0.2435 9:-0.1952 
-1 1:0.04843 2:-0.02086 3:-0.392 4:-0.8595 5:0.1582 6:0.201 7:-1 8:0.5003 9:-0.03508 
-1 1:0.4289 2:-0.08712 3:0.6291 4:-0.9147 5:0.4174 6:0.2458 7:-1 8:0.4932 9:0.01803 
-1 1:-0.7768 2:-0.1067 3:0.08849 4:-0.8724 5:0.2594 6:0.3501 7:-1 8:0.09465 9:-0.4918 
-1 1:-0.9377 2:-0.1362 3:-0.5074 4:-0.9716 5:-0.3248 6:-0.3095 7:-1 8:-0.4069 9:-0.7596 
-1 1:-0.8476 2:0.07485 3:0.3841 4:-0.6648 5:0.3597 6:0.3115 7:-1 8:-0.4016 9:-0.7158 
-1 1:-0.9865 2:-0.003681 3:0.8627 4:-0.96 5:-0.7414 6:-0.4264 7:-1 8:0.5719 9:0.1146 
-1 1:0.3631 2:-0.08221 3:-0.4731 4:-0.7713 5:0.07945 6:0.1627 7:-1 8:0.6055 9:0.08432 
-1 1:-0.8623 2:-0.04049 3:0.5772 4:-0.9108 5:-0.4478 6:-0.309 7:-1 8:-0.4524 9:-0.8659 
-1 1:-0.9518 2:-0.05521 3:0.3193 4:-0.9772 5:-0.66 6:-0.3837 7:-1 8:0.9131 9:0.0944 
-1 1:-0.2143 2:-0.1509 3:-0.8315 4:-1 5:0.02145 6:0.1486 7:-1 8:0.04203 9:-0.2816 
-1 1:-0.949 2:-0.08466 3:0.06032 4:-0.9676 5:-0.4615 6:-0.0516 7:-1 8:0.7428 9:0.4274 
-1 1:-0.874 2:-0.05031 3:0.1536 4:-0.9931 5:-0.2011 6:-0.07259 7:-1 8:0.6977 9:0.005621 
-1 1:-0.1948 2:0.008589 3:0.2858 4:-0.7871 5:0.3543 6:0.3302 7:-1 8:-0.09496 9:-0.7011 
-1 1:-0.861 2:-0.7055 3:-1 4:-1 5:-0.4558 6:-0.1281 7:0.07499 8:-0.7827 9:-1 
-0.9248525776522726 1:-0.06189 2:0.08957 3:-0.4925 4:-0.4973 5:0.4251 6:0.2315 7:-1 8:0.09496 9:-0.0913 
-1 1:-0.9368 2:-0.06012 3:0.4558 4:-0.965 5:-0.3523 6:0.04165 7:-1 8:0.3767 9:-0.2549 
-1 1:0.7844 2:-0.09939 3:0.2071 4:-0.9313 5:-0.2679 6:0.09888 7:-0.1868 8:0.4471 9:-0.5534 
-1 1:-0.9811 2:-0.1755 3:0.472 4:-0.8698 5:-0.3129 6:0.1601 7:-1 8:0.5978 9:0.246 
-1 1:-0.552 2:0.02331 3:-0.2921 4:-0.9686 5:0.4857 6:0.4235 7:-1 8:-0.08219 9:-0.5294 
-1 1:-0.2356 2:0.03804 3:-0.2176 4:-0.2574 5:0.5772 6:0.3842 7:-1 8:0.09402 9:-0.08742 
-1 1:-0.05516 2:0.02577 3:0.7336 4:-0.7171 5:0.4331 6:0.3658 7:-1 8:0.2799 9:-0.4805 
-1 1:-0.5049 2:0.02577 3:0.2728 4:-0.8339 5:-0.04868 6:0.2997 7:-1 8:0.7428 9:-0.1607 
-1 1:-0.2517 2:-0.003681 3:-0.2039 4:-0.6061 5:-0.0975 6:0.1621 7:-1 8:0.6441 9:-0.2518 
-1 1:-0.9075 2:0.1656 3:0.09595 4:0.2645 5:-0.4295 6:-0.3039 7:-1 8:0.5912 9:-0.4836 
-1 1:0.9522 2:-0.06748 3:-0.1704 4:-0.9837 5:-0.03832 6:-0.098 7:-1 8:0.2883 9:-0.1475 
-1 1:-0.9333 2:0.03313 3:0.7927 4:-0.751 5:-0.1079 6:0.3614 7:-1 8:-0.4147 9:-0.5991 
-1 1:-0.5646 2:0.001227 3:0.3464 4:-0.8356 5:-0.3179 6:-0.0653 7:-1 8:0.5072 9:0.1681 
-1 1:-0.7018 2:0.02086 3:0.8342 4:-0.6934 5:0.0466 6:-0.03215 7:-1 8:0.8088 9:0.5441 
-1 1:-0.9726 2:-0.008589 3:0.4492 4:-0.9807 5:-0.652 6:-0.2624 7:-0.5243 8:0.5218 9:-0.1274 
-1 1:-0.9781 2:-0.06503 3:0.5086 4:-0.9449 5:-0.5263 6:0.2056 7:-1 8:-0.1961 9:-0.4987 
-1 1:-0.01477 2:-0.09448 3:-0.9693 4:-1 5:0.04542 6:0.2525 7:-0.1868 8:0.06164 9:-0.586 
-1 1:-0.02497 2:-0.02086 3:-0.859 4:-0.8758 5:-0.428 6:-0.22 7:-0.1868 8:-0.5414 9:-0.8872 
-1 1:-0.04061 2:-0.05031 3:-0.07525 4:-0.7328 5:0.07294 6:0.3059 7:-1 8:0.08001 9:-0.6298 
-1 1:-0.07144 2:0.02577 3:-0.3819 4:-0.9322 5:-0.1481 6:-0.09557 7:-1 8:0.7846 9:0.1774 
-1 1:0.1383 2:0.04294 3:-0.8341 4:-0.04424 5:-0.2159 6:0.02751 7:-0.5243 8:0.2136 9:-0.09634 
-1 1:-0.9913 2:-0.06503 3:-0.01943 4:-0.9752 5:-0.6624 6:-0.4637 7:-1 8:-0.5062 9:-0.6251 
-1 1:-0.8306 2:-0.02331 3:-0.249 4:-0.954 5:-0.1303 6:0.4703 7:-1 8:-0.09838 9:-0.5511 
-1 1:-0.03279 2:-0.05276 3:0.3418 4:-0.9906 5:-0.03122 6:0.2896 7:-1 8:0.4567 9:0.02733 
-1 1:-0.03192 2:0.0184 3:0.7509 4:-0.8339 5:0.1907 6:0.2922 7:-1 8:0.1099 9:-0.3413 
-1 1:-0.09142 2:0.001227 3:-0.66 4:-0.6967 5:-0.4434 6:-0.3537 7:0.6264 8:-0.05853 9:-0.2332 
-1 1:-0.9075 2:-0.08221 3:-0.4928 4:-1 5:-0.3827 6:-0.2407 7:-1 8:0.8761 9:0.06765 
-1 1:-0.5412 2:-0.0184 3:0.2712 4:-0.9466 5:-0.03921 6:0.3426 7:-1 8:-0.3095 9:-0.9496 
-1 1:0.3288 2:-0.06748 3:0.3086 4:-0.6799 5:0.2088 6:0.208 7:-1 8:0.2709 9:-0.1417 
-1 1:0.9783 2:-0.03804 3:-0.2176 4:-0.8945 5:0.296 6:0.03547 7:-0.5243 8:0.3913 9:-0.2192 
-1 1:-0.9394 2:0.03313 3:-0.7882 4:-0.2803 5:-0.339 6:-0.2206 7:-1 8:0.2304 9:-0.3223 
-1 1:-0.9138 2:0.03558 3:-0.2806 4:-0.7664 5:0.1153 6:0.1179 7:-1 8:0.8938 9:0.1607 
-1 1:-0.05711 2:0.06503 3:0.7075 4:-0.6527 5:0.1768 6:0.2887 7:-1 8:-0.07534 9:-0.6511 
-0.3362004044186255 1:0.797 2:-0.02331 3:0.7894 4:-0.9127 5:0.2531 6:0.2765 7:-0.1868 8:0.007161 9:-0.6806 
-1 1:-0.9718 2:-0.06994 3:0.06304 4:-0.9477 5:-0.5701 6:-0.3879 7:-1 8:0.8253 9:0.446 
-1 1:-0.818 2:-0.08221 3:-0.3747 4:-0.8893 5:-0.07235 6:0.254 7:-1 8:0.5022 9:-0.508 
-1 1:0.1353 2:0.07239 3:0.8078 4:-0.2888 5:0.3144 6:0.2052 7:-0.5243 8:-0.02895 9:-0.7554 
-1 1:0.2491 2:-0.08957 3:-0.748 4:-0.9653 5:0.2425 6:0.3928 7:-1 8:0.7927 9:-0.06261 
-1 1:-0.8643 2:0.06503 3:0.4182 4:-0.8854 5:0.01021 6:0.3415 7:-1 8:0.84 9:-0.04245 
-1 1:-0.5383 2:-0.006135 3:0.7757 4:-0.916 5:-0.4712 6:-0.3009 7:-1 8:-0.4225 9:-0.6026 
-1 1:-0.02193 2:-0.0135 3:0.3369 4:-0.7824 5:0.3052 6:0.4385 7:-0.5243 8:-0.4767 9:-1 
-1 1:-0.9722 2:0.001227 3:0.6388 4:-0.8807 5:-0.2123 6:0.05447 7:-0.5243 8:-0.6015 9:-0.9155 
-1 1:-0.8469 2:-0.09202 3:-0.0157 4:-0.9961 5:-0.6511 6:-0.2584 7:-1 8:-0.0274 9:-0.08316 
-1 1:-0.04864 2:0.003681 3:0.4609 4:-0.9843 5:0.1588 6:0.3165 7:-1 8:0.3216 9:-0.1743 
-1 1:-0.8992 2:-0.02822 3:0.1195 4:-0.9802 5:-0.04069 6:0.142 7:-1 8:0.1286 9:-0.4104 
-1 1:0.8447 2:-0.09939 3:-0.9827 4:-0.846 5:0.4582 6:0.3006 7:-0.1868 8:0.368 9:-0.3227 
-1 1:-0.3197 2:0.003681 3:-0.3113 4:-0.2574 5:0.2126 6:0.3216 7:-1 8:-0.09309 9:-0.3278 
-1 1:-0.05776 2:-0.02331 3:0.4501 4:-0.9857 5:-0.576 6:-0.5143 7:-1 8:0.6678 9:0.09052 
-1 1:-0.9474 2:-0.06258 3:0.1796 4:-0.9868 5:-0.5899 6:0.08187 7:-1 8:0.7291 9:0.3464 
-1 1:-0.03605 2:-0.03558 3:0.004836 4:-0.7367 5:0.1025 6:0.09844 7:-0.1868 8:-0.245 9:-0.6588 
-1 1:-0.8793 2:0.0454 3:0.1104 4:-0.6945 5:-0.1031 6:-0.02044 7:-1 8:-0.5243 9:-0.898 
-1 1:0.01042 2:0.001227 3:0.3515 4:-0.9358 5:-0.3123 6:-0.42 7:-1 8:-0.3845 9:-0.7476 
-1 1:-0.9739 2:-0.0454 3:-0.09443 4:-0.9636 5:-0.8367 6:-0.7134 7:-1 8:0.8562 9:-0.07075 
-1 1:-0.4374 2:-0.07485 3:-0.1248 4:-0.9386 5:0.01583 6:0.08076 7:-1 8:-0.2799 9:-0.3394 
-1 1:0.8984 2:-0.04785 3:-0.7251 4:-0.4235 5:-0.03595 6:-0.109 7:0.07499 8:-0.2899 9:-0.5391 
-0.6131878276895021 1:0.9781 2:-0.01595 3:-0.9179 4:-0.1076 5:0.6553 6:0.3722 7:-1 8:-0.9801 9:-0.976 
-1 1:-0.917 2:-0.03313 3:0.6062 4:-0.8201 5:-0.3641 6:-0.1404 7:-1 8:0.8587 9:0.4813 
-1 1:0.7479 2:0.001227 3:-0.8213 4:-0.9314 5:-0.104 6:-0.01072 7:-0.5243 8:-0.0193 9:-0.4565 
-1 1:0.7351 2:0.09448 3:-0.777 4:-1 5:0.578 6:0.5324 7:0.4697 8:-0.1286 9:-0.9194 
-1 1:-0.02845 2:0.02331 3:-0.3019 4:-0.6642 5:-0.3407 6:-0.0516 7:-1 8:0.8029 9:0.1851 
-1 1:0.4808 2:-0.001227 3:-0.8519 4:-0.7744 5:0.1425 6:0.1318 7:-0.5243 8:0.5974 9:-0.1522 
-1 1:-0.9246 2:0.06258 3:-0.7445 4:0.4144 5:-0.1664 6:0.04364 7:-1 8:0.7737 9:0.1153 
-1 1:-0.01933 2:-0.01595 3:0.5407 4:-0.9383 5:0.3446 6:0.3 7:-0.5243 8:0.6136 9:-0.251 
-1 1:-0.7398 2:-0.06503 3:-0.314 4:-0.7604 5:0.2531 6:0.3952 7:-1 8:-0.05168 9:-0.3255 
-1 1:-0.9197 2:-0.06748 3:-0.6681 4:-0.9714 5:-0.8352 6:-0.6964 7:-1 8:-0.6734 9:-0.7635 
-1 1:-0.9657 2:-0.06748 3:0.1718 4:-0.9647 5:-0.2126 6:0.2602 7:-1 8:0.8319 9:0.6934 
-1 1:-0.9207 2:-0.0184 3:0.7696 4:-0.8312 5:-0.6943 6:-0.368 7:-1 8:0.8724 9:0.622 
-1 1:-0.9086 2:-0.003681 3:-0.2424 4:-0.9179 5:-0.4786 6:-0.2774 7:-1 8:0.5355 9:-0.06028 
-1 1:-0.04864 2:0.0135 3:0.4609 4:-0.9843 5:0.1588 6:0.3165 7:-1 8:0.3216 9:-0.5111 
-1 1:-0.3262 2:-0.02086 3:0.05285 4:-0.7403 5:-0.0759 6:-0.0432 7:-0.5243 8:-0.2005 9:-1 
-1 1:-0.9831 2:-0.0184 3:0.4029 4:-0.7331 5:-0.602 6:-0.3521 7:-1 8:0.2948 9:-0.1188 
-1 1:0.3138 2:-0.01595 3:-0.5149 4:-0.9669 5:0.2185 6:0.3278 7:-0.5243 8:0.05915 9:-0.308 
-1 1:0.0006515 2:-0.0454 3:0.5488 4:-0.8703 5:0.05785 6:0.437 7:-1 8:0.7964 9:0.5573 
-1 1:-0.8202 2:-0.06012 3:-0.8485 4:-1 5:-0.02915 6:0.1793 7:-1 8:-0.4804 9:-0.7383 
-1 1:0.9913 2:-0.1779 3:-0.8804 4:-1 5:0.5266 6:0.1658 7:0.07499 8:0.2416 9:-0.2692 
-1 1:0.1229 2:-0.03313 3:0.6488 4:-0.9791 5:-0.07738 6:0.08784 7:-1 8:0.7248 9:0.5251 
-1 1:-0.81 2:0.04049 3:0.1105 4:-0.9667 5:-0.3239 6:-0.2544 7:-0.5243 8:-0.9471 9:-1 
-1 1:-0.9828 2:-0.07485 3:0.6247 4:-0.9598 5:-0.7511 6:-0.4887 7:-0.5243 8:0.4767 9:-0.4611 
-1 1:-0.8934 2:-0.07485 3:0.3993 4:-0.978 5:-0.2111 6:0.2032 7:-0.5243 8:0.9415 9:-0.1715 
-1 1:0.8571 2:-0.1288 3:-0.965 4:-1 5:0.3295 6:0.2248 7:-0.5243 8:0.566 9:0.2293 
-1 1:-0.8932 2:-0.006135 3:0.4823 4:-0.8744 5:-0.04009 6:0.191 7:-1 8:0.7565 9:-0.04284 
-1 1:-0.1679 2:0.1337 3:0.1088 4:-0.9749 5:-0.2126 6:0.1546 7:-1 8:0.5685 9:-0.2987 
-1 1:-0.9668 2:0.03804 3:0.3235 4:-0.6879 5:-0.07649 6:0.3183 7:-1 8:0.7537 9:0.3266 
-1 1:0.07557 2:0.003681 3:-0.7818 4:-0.7915 5:-0.6565 6:-0.5768 7:-1 8:0.1874 9:-0.5895 
-1 1:0.9737 2:-0.01104 3:-0.2568 4:-0.9017 5:0.06495 6:0.2032 7:-0.1868 8:-0.2422 9:-0.7724 
-1 1:0.1448 2:0.06994 3:-0.0005939 4:-0.8995 5:-0.04453 6:0.1663 7:-1 8:0.4844 9:0.06726 
-1 1:-0.7748 2:-0.05031 3:0.6517 4:-0.9882 5:-0.5813 6:-0.5505 7:-1 8:-0.6936 9:-1 
-1 1:-0.04973 2:-0.05521 3:0.5147 4:-0.9061 5:0.009617 6:0.1809 7:-1 8:0.8468 9:0.04284 
-1 1:-0.06059 2:-0.04294 3:0.416 4:-0.7802 5:-0.1407 6:0.1985 7:-1 8:-0.1245 9:-0.4914 
-1 1:-0.8311 2:-0.0773 3:-0.4665 4:-1 5:-0.05933 6:0.1669 7:-0.5243 8:0.5529 9:0.1781 
-1 1:-0.5001 2:-0.119 3:-0.8734 4:-1 5:-0.626 6:-0.6462 7:-0.5243 8:-0.4521 9:-0.805 
-1 1:-0.9635 2:-0.03558 3:0.3547 4:-0.9493 5:-0.7062 6:-0.6005 7:-0.5243 8:0.1214 9:-0.1902 
-1 1:0.8402 2:-0.05031 3:-0.7648 4:-0.7521 5:-0.1079 6:-0.2606 7:-0.5243 8:0.6759 9:-0.1134 
-1 1:-0.795 2:0.001227 3:-0.09256 4:-0.8317 5:-0.07057 6:0.1314 7:-1 8:-0.4605 9:-1 
-1 1:-0.9459 2:-0.09939 3:0.3547 4:-0.9427 5:-0.3239 6:0.1795 7:0.07499 8:0.6463 9:-0.02345 
-1 1:-0.9429 2:-0.05521 3:0.6094 4:-0.9501 5:-0.3585 6:-0.1327 7:-1 8:0.4801 9:0.04865 
-1 1:0.9329 2:-0.07975 3:-0.6494 4:-0.9658 5:0.6775 6:0.3839 7:-0.1868 8:0.2721 9:-0.3305 
-1 1:-0.4228 2:0.001227 3:0.4134 4:-0.9457 5:-0.04779 6:0.3523 7:-1 8:0.2263 9:-0.239 
-1 1:-0.3099 2:0.006135 3:0.5685 4:-0.9433 5:-0.08566 6:0.5194 7:-1 8:-0.4138 9:-0.6038 
-1 1:-0.5731 2:-0.02577 3:0.7492 4:-0.9119 5:0.1073 6:0.2447 7:0.07499 8:-0.24 9:-0.8368 
-0.360090797165978 1:0.866 2:0.1141 3:-0.7604 4:-0.7962 5:0.4742 6:0.5402 7:-0.5243 8:0.4194 9:0.05641 
-1 1:0.4313 2:-0.03313 3:0.1911 4:-0.9813 5:0.3138 6:0.4524 7:-1 8:0.7799 9:0.5519 
-1 1:-0.8004 2:-0.06748 3:0.03606 4:-0.7863 5:-0.1664 6:0.09933 7:-1 8:0.9234 9:0.5111 
-1 1:-0.9223 2:-0.08712 3:-0.4725 4:-0.9782 5:-0.2298 6:-0.06397 7:-1 8:0.7665 9:0.5674 
-1 1:-0.05972 2:-0.0135 3:0.7784 4:-0.9873 5:-0.402 6:-0.2363 7:-1 8:0.3331 9:0.184 
-1 1:-0.281 2:0.03067 3:-0.3963 4:-0.9041 5:0.02086 6:0.2723 7:-1 8:0.5816 9:-0.41 
-1 1:-0.9514 2:-0.01104 3:-0.0106 4:-0.8783 5:-0.6559 6:-0.4728 7:-1 8:0.3733 9:0.2064 
-0.4564289675689803 1:0.9824 2:-0.07239 3:-0.7767 4:-0.7337 5:0.5416 6:0.2867 7:0.07499 8:-0.6326 9:-0.9159 
-1 1:-0.9329 2:-0.02086 3:0.6177 4:-0.7458 5:-0.5485 6:-0.06684 7:-1 8:0.000934 9:-0.6139 
-1 1:0.4113 2:0.006135 3:0.2901 4:-0.9661 5:0.2744 6:0.04298 7:-1 8:0.2824 9:-0.1867 
-1 1:-0.9459 2:-0.08466 3:0.3547 4:-0.9548 5:-0.4656 6:0.0005524 7:-1 8:0.6463 9:-0.1746 
-1 1:0.3136 2:0.02331 3:-0.2412 4:-0.6731 5:0.4079 6:0.5106 7:-1 8:0.9306 9:0.6022 
-1 1:-0.9568 2:-0.05767 3:-0.1357 4:-0.7931 5:-0.6038 6:-0.1802 7:-0.5243 8:-0.4692 9:-1 
-1 1:0.09229 2:-0.0454 3:-0.1509 4:-0.8066 5:0.2425 6:0.4275 7:-1 8:0.7771 9:0.3448 
-1 1:0.8334 2:-0.08221 3:-0.8958 4:-0.9468 5:-0.1102 6:-0.0664 7:-0.5243 8:0.1578 9:-0.5011 
-1 1:0.1594 2:-0.1043 3:-0.9126 4:-0.886 5:0.3215 6:0.3101 7:-0.1868 8:-0.3182 9:-0.5344 
-1 1:-0.9472 2:-0.01104 3:0.2952 4:-0.9298 5:-0.4878 6:-0.1413 7:-1 8:0.8132 9:-0.5212 
-1 1:-0.881 2:0.006135 3:0.2845 4:-0.7758 5:-0.4109 6:-0.1216 7:-1 8:-0.003425 9:-0.7368 
-1 1:-0.7874 2:-0.1092 3:-0.101 4:-1 5:-0.4564 6:-0.07281 7:-1 8:0.3764 9:-0.05912 
-1 1:-0.3789 2:0.0184 3:0.1017 4:-0.87 5:0.1472 6:0.2602 7:-1 8:-0.4592 9:-0.7112 
-1 1:0.04951 2:-0.03804 3:0.6488 4:-0.9777 5:-0.07264 6:0.08784 7:-1 8:0.7248 9:0.5251 
-1 1:0.0165 2:-0.02331 3:0.306 4:-0.8796 5:0.03684 6:0.2469 7:-1 8:-0.0934 9:-0.7562 
-1 1:0.005646 2:0.0135 3:0.5157 4:-0.8116 5:0.2156 6:0.3331 7:-1 8:0.3151 9:0.1929 
-1 1:0.9676 2:-0.006135 3:-0.6644 4:-0.9339 5:-0.08981 6:-0.109 7:-1 8:0.3113 9:-0.02384 
-1 1:-0.954 2:-0.03804 3:0.4134 4:-0.9719 5:-0.3304 6:-0.1864 7:-1 8:0.2052 9:0.1413 
-1 1:-0.7516 2:0.03804 3:0.6058 4:-0.9444 5:-0.1934 6:-0.009612 7:-1 8:-0.6678 9:-1 
-1 1:-0.05733 2:0.06503 3:-0.2935 4:-0.6436 5:0.473 6:0.4429 7:-1 8:0.3543 9:-0.1712 
-1 1:0.9737 2:-0.003681 3:-0.3383 4:-0.8182 5:0.5834 6:0.3859 7:-0.1868 8:-0.4019 9:-0.8159 
-1 1:0.01433 2:-0.1092 3:-0.7139 4:-0.9785 5:0.12 6:0.2434 7:-1 8:0.2992 9:-0.4324 
-1 1:0.08404 2:-0.05521 3:-0.8878 4:-1 5:-0.2307 6:-0.04541 7:-0.1868 8:-0.02927 9:-0.3375 
-1 1:-0.2602 2:-0.08466 3:-0.6477 4:-0.9512 5:0.1212 6:0.08496 7:-1 8:-0.1659 9:-0.5367 
-1 1:-0.458 2:-0.05276 3:-0.0778 4:-0.7436 5:-0.149 6:0.1298 7:-1 8:-0.2771 9:-0.8035 
-1 1:-0.9368 2:-0.1853 3:0.8558 4:-0.8945 5:-0.02648 6:0.1952 7:-1 8:0.8303 9:-0.244 
-1 1:-0.526 2:-0.001227 3:-0.1246 4:-0.6097 5:-0.3413 6:-0.22 7:-0.5243 8:0.06694 9:-0.7116 
-1 1:-0.8536 2:0.06748 3:0.0403 4:-0.8727 5:-0.01258 6:0.4591 7:-1 8:-0.002179 9:-0.5716 
-1 1:-0.6799 2:-0.03067 3:0.7882 4:-0.9642 5:0.03595 6:-0.04143 7:-1 8:0.4461 9:0.3805 
-1 1:0.05603 2:0.001227 3:0.3515 4:-0.9565 5:-0.3064 6:-0.3623 7:-1 8:0.1569 9:-0.6185 
-1 1:-0.438 2:-0.1018 3:-0.6751 4:-0.9309 5:0.03181 6:0.6431 7:-1 8:0.7989 9:0.3662 
-1 1:0.0734 2:0.05276 3:0.4762 4:-0.3885 5:0.1179 6:0.3795 7:-1 8:0.08998 9:-0.643 
-1 1:-0.461 2:0.08221 3:-0.4238 4:-0.2858 5:0.6434 6:0.9251 7:-1 8:0.6977 9:-0.1696 
-1 1:-0.919 2:-0.02086 3:0.1732 4:-0.9383 5:-0.5952 6:-0.4805 7:-1 8:0.5953 9:0.01221 
-1 1:0.9889 2:-0.06994 3:-0.1469 4:-0.9749 5:0.1759 6:0.1742 7:-1 8:0.3194 9:0.1289 
-1 1:0.1772 2:0.003681 3:0.2025 4:-0.8323 5:0.5751 6:0.4182 7:-1 8:0.4888 9:0.06338 
-1 1:-0.8115 2:-0.06012 3:0.01909 4:-0.9766 5:-0.3301 6:-0.1625 7:-1 8:0.4035 9:0.3177 
-1 1:-0.9659 2:-0.05521 3:0.7845 4:-0.9226 5:-0.8719 6:-0.7591 7:-0.5243 8:0.8126 9:-0.132 
-1 1:-0.9351 2:-0.001227 3:0.8571 4:-0.8055 5:-0.5816 6:-0.589 7:-1 8:0.4601 9:-0.04284 
-1 1:-0.9286 2:0.01104 3:0.2461 4:-0.8893 5:0.2357 6:0.1963 7:-1 8:0.5943 9:0.2103 
-1 1:0.8597 2:-0.01104 3:-0.1609 4:-0.8196 5:0.1673 6:0.05602 7:-0.5243 8:-0.05106 9:-0.4324 
-1 1:-0.7907 2:-0.01104 3:0.02961 4:-0.8898 5:-0.4029 6:0.02552 7:-0.5243 8:-0.231 9:-1 
-1 1:-0.8573 2:0.0184 3:0.1586 4:-0.7912 5:-0.3221 6:-0.09203 7:-0.5243 8:0.7531 9:-0.2243 
-1 1:-0.9605 2:-0.05276 3:0.2952 4:-0.9703 5:-0.5931 6:-0.3389 7:-1 8:0.6217 9:0.7752 
-1 1:-0.04864 2:0.01104 3:0.465 4:-0.995 5:0.02708 6:0.09999 7:-1 8:0.2628 9:-0.4937 
-1 1:-0.6554 2:-0.001227 3:-0.5174 4:-0.8967 5:-0.1153 6:-0.1501 7:-1 8:-0.2319 9:-0.6336 
-1 1:-0.06211 2:-0.01595 3:-0.7569 4:-0.8901 5:-0.7574 6:-0.5888 7:-1 8:0.4234 9:0.2026 
-1 1:-0.7516 2:0.001227 3:0.6058 4:-0.9444 5:-0.1934 6:-0.009612 7:-1 8:-0.6678 9:-1 
-1 1:-0.7305 2:-0.03558 3:-0.3189 4:-0.9675 5:-0.1907 6:-0.08165 7:-0.5243 8:-0.2052 9:-0.3317 
-1 1:-0.8682 2:-0.01104 3:-0.3354 4:-0.9116 5:0.07087 6:0.2525 7:-1 8:0.03113 9:-0.7755 
